# Supplementary material for: Engineering α-carboxysomes into plant chloroplasts to support autotrophic photosynthesis
Source: Nat Commun. 2023 Apr 25;14:2118. doi: 10.1038/s41467-023-37490-0 (PMC10130085; doi:10.1038/s41467-023-37490-0)
Supplement: Supplementary file 3 — Supplementary Data 1 [file 41467_2023_37490_MOESM3_ESM.xlsx]

## Sheet: Sheet1
Supplementary Data 1. Nucleotide sequences of synthesized operons for the expression of α-carboxysome proteins in tobacco chloroplasts. The NtPrbcL and NtTrbcL were marked in red; the sequences of cds were marked in green, promoters were marked in orange, Terminators were marked in blue, and IEE and SD sequences were marked underline. All the sequence names of the genes, promoters and terminators…
CTAGTGGATTGATTCTCATAATAATAAAATAAATAAATATGTCGAAATGTTTTTGCAAAAATTATCGAATTCAAAATAAATGTCCGCTAGCACGTCGATCGGTTAATTCAATAAAATGGGAATTAGCACTCGATTTCGTTGGCACCATGCAATTGAACCGATTCAATTGTTTACTTATTCACTGAGACTGAGTGAATTTGCAAGCCCACCCAACCTATTTTAATTTTAAAATCTCAAGTGGATGAATCAGAATCTTGAGAAAGTCTTTCATTTGTCTATCATTATAGACAATCCCATCCATATTATCTATTCTATGGAATTCGAACCTGAACTTTATTTTCTATTTCTATTACGATTCATTATTTGTATCTAATTGGCTCCTCTTCTTATTTATTTTTG…
