# Supplementary material for: Engineering α-carboxysomes into plant chloroplasts to support autotrophic photosynthesis
Source: Nat Commun. 2023 Apr 25;14:2118. doi: 10.1038/s41467-023-37490-0 (PMC10130085; doi:10.1038/s41467-023-37490-0)
Supplement: Supplementary file 4 — Supplementary Data 2 [file 41467_2023_37490_MOESM4_ESM.xlsx]

## Sheet: Identified Unique Peptite 
Protein	Peptite Sequence	Intensity	Uniprot Accessions	Protein Descriptions
CbbL	AMHAVIDR	1735000	O85040	Ribulose bisphosphate carboxylase large chain OS=Halothiobacillus neapolitanus (strain ATCC 23641 / c2) GN=cbbL PE=1 SV=1 - [RBL1_HALNC]
	ASTLGWIDLLR	992000	O85040	Ribulose bisphosphate carboxylase large chain OS=Halothiobacillus neapolitanus (strain ATCC 23641 / c2) GN=cbbL PE=1 SV=1 - [RBL1_HALNC]
	AVYEcLR	98400	O85040	Ribulose bisphosphate carboxylase large chain OS=Halothiobacillus neapolitanus (strain ATCC 23641 / c2) GN=cbbL PE=1 SV=1 - [RBL1_HALNC]
	DDENINSQPFMR	32650000	O85040	Ribulose bisphosphate carboxylase large chain OS=Halothiobacillus neapolitanus (strain ATCC 23641 / c2) GN=cbbL PE=1 SV=1 - [RBL1_HALNC]
	EIGAPIIMHDYITGGFTANTGLAK	12000000	O85040	Ribulose bisphosphate carboxylase large chain OS=Halothiobacillus neapolitanus (strain ATCC 23641 / c2) GN=cbbL PE=1 SV=1 - [RBL1_HALNC]
	EIKFEFDTVDK	1640000	O85040	Ribulose bisphosphate carboxylase large chain OS=Halothiobacillus neapolitanus (strain ATCC 23641 / c2) GN=cbbL PE=1 SV=1 - [RBL1_HALNC]
	EILTAAAQHSPELK	7360000	O85040	Ribulose bisphosphate carboxylase large chain OS=Halothiobacillus neapolitanus (strain ATCC 23641 / c2) GN=cbbL PE=1 SV=1 - [RBL1_HALNC]
	ESFIPEDR	16900000	O85040	Ribulose bisphosphate carboxylase large chain OS=Halothiobacillus neapolitanus (strain ATCC 23641 / c2) GN=cbbL PE=1 SV=1 - [RBL1_HALNC]
	FEFDTVDK	3890000	O85040	Ribulose bisphosphate carboxylase large chain OS=Halothiobacillus neapolitanus (strain ATCC 23641 / c2) GN=cbbL PE=1 SV=1 - [RBL1_HALNC]
	FEFDTVDKLDTQNR	1330000	O85040	Ribulose bisphosphate carboxylase large chain OS=Halothiobacillus neapolitanus (strain ATCC 23641 / c2) GN=cbbL PE=1 SV=1 - [RBL1_HALNC]
	FLFVQDATETAEAQTGER	16500000	O85040	Ribulose bisphosphate carboxylase large chain OS=Halothiobacillus neapolitanus (strain ATCC 23641 / c2) GN=cbbL PE=1 SV=1 - [RBL1_HALNC]
	FPLAYVK	1440000	O85040	Ribulose bisphosphate carboxylase large chain OS=Halothiobacillus neapolitanus (strain ATCC 23641 / c2) GN=cbbL PE=1 SV=1 - [RBL1_HALNC]
	GGLDFTK	13300000	O85040	Ribulose bisphosphate carboxylase large chain OS=Halothiobacillus neapolitanus (strain ATCC 23641 / c2) GN=cbbL PE=1 SV=1 - [RBL1_HALNC]
	GGLDFTKDDENINSQPFMR	12490000	O85040	Ribulose bisphosphate carboxylase large chain OS=Halothiobacillus neapolitanus (strain ATCC 23641 / c2) GN=cbbL PE=1 SV=1 - [RBL1_HALNC]
	GHYLNVTAPTPEEMYK	9422000	O85040	Ribulose bisphosphate carboxylase large chain OS=Halothiobacillus neapolitanus (strain ATCC 23641 / c2) GN=cbbL PE=1 SV=1 - [RBL1_HALNC]
	GHYLNVTAPTPEEmYKR	681000	O85040	Ribulose bisphosphate carboxylase large chain OS=Halothiobacillus neapolitanus (strain ATCC 23641 / c2) GN=cbbL PE=1 SV=1 - [RBL1_HALNC]
	IAMETWK	3040000	O85040	Ribulose bisphosphate carboxylase large chain OS=Halothiobacillus neapolitanus (strain ATCC 23641 / c2) GN=cbbL PE=1 SV=1 - [RBL1_HALNC]
	ITPQPGVDR	6010000	O85040	Ribulose bisphosphate carboxylase large chain OS=Halothiobacillus neapolitanus (strain ATCC 23641 / c2) GN=cbbL PE=1 SV=1 - [RBL1_HALNC]
	KGHYLNVTAPTPEEMYK	3870000	O85040	Ribulose bisphosphate carboxylase large chain OS=Halothiobacillus neapolitanus (strain ATCC 23641 / c2) GN=cbbL PE=1 SV=1 - [RBL1_HALNC]
	LSGGDHLHTGTVVGK	4830000	O85040	Ribulose bisphosphate carboxylase large chain OS=Halothiobacillus neapolitanus (strain ATCC 23641 / c2) GN=cbbL PE=1 SV=1 - [RBL1_HALNC]
	NPNHGIHFR	2010000	O85040	Ribulose bisphosphate carboxylase large chain OS=Halothiobacillus neapolitanus (strain ATCC 23641 / c2) GN=cbbL PE=1 SV=1 - [RBL1_HALNC]
	TcGGPPHGIQVER	23600000	O85040	Ribulose bisphosphate carboxylase large chain OS=Halothiobacillus neapolitanus (strain ATCC 23641 / c2) GN=cbbL PE=1 SV=1 - [RBL1_HALNC]
	VALEAcVEAR	1820000	O85040	Ribulose bisphosphate carboxylase large chain OS=Halothiobacillus neapolitanus (strain ATCC 23641 / c2) GN=cbbL PE=1 SV=1 - [RBL1_HALNC]
	WcQDNGVLLHIHR	1390000	O85040	Ribulose bisphosphate carboxylase large chain OS=Halothiobacillus neapolitanus (strain ATCC 23641 / c2) GN=cbbL PE=1 SV=1 - [RBL1_HALNC]
	YGRPLLGcTIKPK	7220000	O85040	Ribulose bisphosphate carboxylase large chain OS=Halothiobacillus neapolitanus (strain ATCC 23641 / c2) GN=cbbL PE=1 SV=1 - [RBL1_HALNC]
CbbS	AEMQDYK	2310000	P45686	Ribulose bisphosphate carboxylase small chain OS=Halothiobacillus neapolitanus (strain ATCC 23641 / c2) GN=cbbS PE=1 SV=1 - [RBS_HALNC]
	LPFFGEQNVDNVLAEIEAcR	3840000	P45686	Ribulose bisphosphate carboxylase small chain OS=Halothiobacillus neapolitanus (strain ATCC 23641 / c2) GN=cbbS PE=1 SV=1 - [RBS_HALNC]
	LVAYDNYAQSLGLAFVVYR	1780000	P45686	Ribulose bisphosphate carboxylase small chain OS=Halothiobacillus neapolitanus (strain ATCC 23641 / c2) GN=cbbS PE=1 SV=1 - [RBS_HALNC]
	MAEMQDYK	2780000	P45686	Ribulose bisphosphate carboxylase small chain OS=Halothiobacillus neapolitanus (strain ATCC 23641 / c2) GN=cbbS PE=1 SV=1 - [RBS_HALNC]
	NSmNQYWYMWK	12750000	P45686	Ribulose bisphosphate carboxylase small chain OS=Halothiobacillus neapolitanus (strain ATCC 23641 / c2) GN=cbbS PE=1 SV=1 - [RBS_HALNC]
	SAYPTHQVK	321000	P45686	Ribulose bisphosphate carboxylase small chain OS=Halothiobacillus neapolitanus (strain ATCC 23641 / c2) GN=cbbS PE=1 SV=1 - [RBS_HALNC]
	YAIAQGWSPGIEHVEVK	2710000	P45686	Ribulose bisphosphate carboxylase small chain OS=Halothiobacillus neapolitanus (strain ATCC 23641 / c2) GN=cbbS PE=1 SV=1 - [RBS_HALNC]
	YETFSYLPPMNAER	23670000	P45686	Ribulose bisphosphate carboxylase small chain OS=Halothiobacillus neapolitanus (strain ATCC 23641 / c2) GN=cbbS PE=1 SV=1 - [RBS_HALNC]
CsoS1A	ADVTGIALGMIETR	14240000	P45689	Major carboxysome shell protein 1A OS=Halothiobacillus neapolitanus (strain ATCC 23641 / c2) GN=csoS1A PE=1 SV=2 - [CSOA_HALNC]
	MADVTGIALGMIETR	7975000	P45689	Major carboxysome shell protein 1A OS=Halothiobacillus neapolitanus (strain ATCC 23641 / c2) GN=csoS1A PE=1 SV=2 - [CSOA_HALNC]
	VHSEVENILPKAPQA	1310000	P45689	Major carboxysome shell protein 1A OS=Halothiobacillus neapolitanus (strain ATCC 23641 / c2) GN=csoS1A PE=1 SV=2 - [CSOA_HALNC]
CsoS1A/1B/1C	GETGAVNAAVR	664000	P45688;P45690;P45689	Major carboxysome shell protein 1C OS=Halothiobacillus neapolitanus (strain ATCC 23641 / c2) GN=csoS1C PE=1 SV=1 - [CSOC_HALNC]|Major carboxysome shell protein 1B OS=Halothiobacillus neapolitanus (strain ATCC 23641 / c2) GN=csoS1B PE=3 SV=3 - [CSOB_HALNC]|Major carboxysome shell protein 1A OS=Halothiobacillus neapolitanus (strain ATCC 23641 / c2) GN=csoS1A PE=1 SV=2 - [CSOA_HALNC]
	GLVPAIEAADAMTK	6680000	P45688;P45690;P45689	Major carboxysome shell protein 1C OS=Halothiobacillus neapolitanus (strain ATCC 23641 / c2) GN=csoS1C PE=1 SV=1 - [CSOC_HALNC]|Major carboxysome shell protein 1B OS=Halothiobacillus neapolitanus (strain ATCC 23641 / c2) GN=csoS1B PE=3 SV=3 - [CSOB_HALNC]|Major carboxysome shell protein 1A OS=Halothiobacillus neapolitanus (strain ATCC 23641 / c2) GN=csoS1A PE=1 SV=2 - [CSOA_HALNC]
	VGDGLVAAHIIAR	4980000	P45688;P45690;P45689	Major carboxysome shell protein 1C OS=Halothiobacillus neapolitanus (strain ATCC 23641 / c2) GN=csoS1C PE=1 SV=1 - [CSOC_HALNC]|Major carboxysome shell protein 1B OS=Halothiobacillus neapolitanus (strain ATCC 23641 / c2) GN=csoS1B PE=3 SV=3 - [CSOB_HALNC]|Major carboxysome shell protein 1A OS=Halothiobacillus neapolitanus (strain ATCC 23641 / c2) GN=csoS1A PE=1 SV=2 - [CSOA_HALNC]
CsoS1A/1C	QFVGGGYVTVLVR	3050000	P45688;P45689	Major carboxysome shell protein 1C OS=Halothiobacillus neapolitanus (strain ATCC 23641 / c2) GN=csoS1C PE=1 SV=1 - [CSOC_HALNC]|Major carboxysome shell protein 1A OS=Halothiobacillus neapolitanus (strain ATCC 23641 / c2) GN=csoS1A PE=1 SV=2 - [CSOA_HALNC]
	VHSEVENILPK	1590000	P45688;P45689	Major carboxysome shell protein 1C OS=Halothiobacillus neapolitanus (strain ATCC 23641 / c2) GN=csoS1C PE=1 SV=1 - [CSOC_HALNC]|Major carboxysome shell protein 1A OS=Halothiobacillus neapolitanus (strain ATCC 23641 / c2) GN=csoS1A PE=1 SV=2 - [CSOA_HALNC]
CsoS1B	SFVGGGYVTVMVR	5470000	P45690	Major carboxysome shell protein 1B OS=Halothiobacillus neapolitanus (strain ATCC 23641 / c2) GN=csoS1B PE=3 SV=3 - [CSOB_HALNC]
	ATTHGIALGMIETR	17750000	P45690	Major carboxysome shell protein 1B OS=Halothiobacillus neapolitanus (strain ATCC 23641 / c2) GN=csoS1B PE=3 SV=3 - [CSOB_HALNC]
	SFVGGGYVTVmVR	2120000	P45690	Major carboxysome shell protein 1B OS=Halothiobacillus neapolitanus (strain ATCC 23641 / c2) GN=csoS1B PE=3 SV=3 - [CSOB_HALNC]
	VHSEVEIILPETPEDSDSAWcIANLNS	1090000	P45690	Major carboxysome shell protein 1B OS=Halothiobacillus neapolitanus (strain ATCC 23641 / c2) GN=csoS1B PE=3 SV=3 - [CSOB_HALNC]
CsoS1C	AAVTGIALGMIETR	19610000	P45688	Major carboxysome shell protein 1C OS=Halothiobacillus neapolitanus (strain ATCC 23641 / c2) GN=csoS1C PE=1 SV=1 - [CSOC_HALNC]
	MAAVTGIALGMIETR	1543000	P45688	Major carboxysome shell protein 1C OS=Halothiobacillus neapolitanus (strain ATCC 23641 / c2) GN=csoS1C PE=1 SV=1 - [CSOC_HALNC]
	VHSEVENILPKAPEA	869000	P45688	Major carboxysome shell protein 1C OS=Halothiobacillus neapolitanus (strain ATCC 23641 / c2) GN=csoS1C PE=1 SV=1 - [CSOC_HALNC]
CsoS2	AAQAPVVQPEVVATQEKPELVcAPR	1200000	D0KZ90	Carboxysome shell protein CsoS2 OS=Halothiobacillus neapolitanus (strain ATCC 23641 / c2) GN=Hneap_0920 PE=4 SV=1 - [D0KZ90_HALNC]
	AVPPKPQSQGGPGR	9570000	D0KZ90	Carboxysome shell protein CsoS2 OS=Halothiobacillus neapolitanus (strain ATCC 23641 / c2) GN=Hneap_0920 PE=4 SV=1 - [D0KZ90_HALNC]
	AVTGTEYVGTEQFTSFcNTSPKPNATK	712000	D0KZ90	Carboxysome shell protein CsoS2 OS=Halothiobacillus neapolitanus (strain ATCC 23641 / c2) GN=Hneap_0920 PE=4 SV=1 - [D0KZ90_HALNC]
	cHITGDDWSVNK	1430000	D0KZ90	Carboxysome shell protein CsoS2 OS=Halothiobacillus neapolitanus (strain ATCC 23641 / c2) GN=Hneap_0920 PE=4 SV=1 - [D0KZ90_HALNC]
	EALSTIGK	1740000	D0KZ90	Carboxysome shell protein CsoS2 OS=Halothiobacillus neapolitanus (strain ATCC 23641 / c2) GN=Hneap_0920 PE=4 SV=1 - [D0KZ90_HALNC]
	EALSTIGKK	552000	D0KZ90	Carboxysome shell protein CsoS2 OS=Halothiobacillus neapolitanus (strain ATCC 23641 / c2) GN=Hneap_0920 PE=4 SV=1 - [D0KZ90_HALNC]
	ELVGSPQPMAMAMANR	3789000	D0KZ90	Carboxysome shell protein CsoS2 OS=Halothiobacillus neapolitanus (strain ATCC 23641 / c2) GN=Hneap_0920 PE=4 SV=1 - [D0KZ90_HALNC]
	EMLcQYGR	2475000	D0KZ90	Carboxysome shell protein CsoS2 OS=Halothiobacillus neapolitanus (strain ATCC 23641 / c2) GN=Hneap_0920 PE=4 SV=1 - [D0KZ90_HALNC]
	FNQTGNVQSMGFK	11098000	D0KZ90	Carboxysome shell protein CsoS2 OS=Halothiobacillus neapolitanus (strain ATCC 23641 / c2) GN=Hneap_0920 PE=4 SV=1 - [D0KZ90_HALNC]
	GGcMPVTGNEYYGR	4110000	D0KZ90	Carboxysome shell protein CsoS2 OS=Halothiobacillus neapolitanus (strain ATCC 23641 / c2) GN=Hneap_0920 PE=4 SV=1 - [D0KZ90_HALNC]
	GQSVTGNLVDR	5610000	D0KZ90	Carboxysome shell protein CsoS2 OS=Halothiobacillus neapolitanus (strain ATCC 23641 / c2) GN=Hneap_0920 PE=4 SV=1 - [D0KZ90_HALNC]
	GRPVSGTEVSR	345000	D0KZ90	Carboxysome shell protein CsoS2 OS=Halothiobacillus neapolitanus (strain ATCC 23641 / c2) GN=Hneap_0920 PE=4 SV=1 - [D0KZ90_HALNC]
	GTSVSGQQLDHAPK	57100000	D0KZ90	Carboxysome shell protein CsoS2 OS=Halothiobacillus neapolitanus (strain ATCC 23641 / c2) GN=Hneap_0920 PE=4 SV=1 - [D0KZ90_HALNC]
	HITGTAGQWASGR	2750000	D0KZ90	Carboxysome shell protein CsoS2 OS=Halothiobacillus neapolitanus (strain ATCC 23641 / c2) GN=Hneap_0920 PE=4 SV=1 - [D0KZ90_HALNC]
	ITGNDIAPSGR	2290000	D0KZ90	Carboxysome shell protein CsoS2 OS=Halothiobacillus neapolitanus (strain ATCC 23641 / c2) GN=Hneap_0920 PE=4 SV=1 - [D0KZ90_HALNC]
	ITGPGMLATGLITGTPEFR	5772000	D0KZ90	Carboxysome shell protein CsoS2 OS=Halothiobacillus neapolitanus (strain ATCC 23641 / c2) GN=Hneap_0920 PE=4 SV=1 - [D0KZ90_HALNC]
	ITGSSGNDTQGSLITYSGGAR	1460000	D0KZ90	Carboxysome shell protein CsoS2 OS=Halothiobacillus neapolitanus (strain ATCC 23641 / c2) GN=Hneap_0920 PE=4 SV=1 - [D0KZ90_HALNC]
	KVETGHTLSGGSVTGTQVDR	4350000	D0KZ90	Carboxysome shell protein CsoS2 OS=Halothiobacillus neapolitanus (strain ATCC 23641 / c2) GN=Hneap_0920 PE=4 SV=1 - [D0KZ90_HALNC]
	LTINGAPAK	1710000	D0KZ90	Carboxysome shell protein CsoS2 OS=Halothiobacillus neapolitanus (strain ATCC 23641 / c2) GN=Hneap_0920 PE=4 SV=1 - [D0KZ90_HALNC]
	LTINGAPAKVAR	829000	D0KZ90	Carboxysome shell protein CsoS2 OS=Halothiobacillus neapolitanus (strain ATCC 23641 / c2) GN=Hneap_0920 PE=4 SV=1 - [D0KZ90_HALNC]
	NGYQIDGYLDTALHGR	1680000	D0KZ90	Carboxysome shell protein CsoS2 OS=Halothiobacillus neapolitanus (strain ATCC 23641 / c2) GN=Hneap_0920 PE=4 SV=1 - [D0KZ90_HALNC]
	NTNQPEQNFAPGEVMPTDFSIQTPAR	2263000	D0KZ90	Carboxysome shell protein CsoS2 OS=Halothiobacillus neapolitanus (strain ATCC 23641 / c2) GN=Hneap_0920 PE=4 SV=1 - [D0KZ90_HALNC]
	NVPKPEKPGSK	1850000	D0KZ90	Carboxysome shell protein CsoS2 OS=Halothiobacillus neapolitanus (strain ATCC 23641 / c2) GN=Hneap_0920 PE=4 SV=1 - [D0KZ90_HALNC]
	NVTGTEYMSNEAHFSLcGTAAKPSQADK	1920000	D0KZ90	Carboxysome shell protein CsoS2 OS=Halothiobacillus neapolitanus (strain ATCC 23641 / c2) GN=Hneap_0920 PE=4 SV=1 - [D0KZ90_HALNC]
	QAASSINTNQVR	298000000	D0KZ90	Carboxysome shell protein CsoS2 OS=Halothiobacillus neapolitanus (strain ATCC 23641 / c2) GN=Hneap_0920 PE=4 SV=1 - [D0KZ90_HALNC]
	REALSTIGK	371000	D0KZ90	Carboxysome shell protein CsoS2 OS=Halothiobacillus neapolitanus (strain ATCC 23641 / c2) GN=Hneap_0920 PE=4 SV=1 - [D0KZ90_HALNC]
	RQALSER	346000	D0KZ90	Carboxysome shell protein CsoS2 OS=Halothiobacillus neapolitanus (strain ATCC 23641 / c2) GN=Hneap_0920 PE=4 SV=1 - [D0KZ90_HALNC]
	SELVTGNEPGScSR	1290000	D0KZ90	Carboxysome shell protein CsoS2 OS=Halothiobacillus neapolitanus (strain ATCC 23641 / c2) GN=Hneap_0920 PE=4 SV=1 - [D0KZ90_HALNC]
	SHVTGNEPGTcR	2250000	D0KZ90	Carboxysome shell protein CsoS2 OS=Halothiobacillus neapolitanus (strain ATCC 23641 / c2) GN=Hneap_0920 PE=4 SV=1 - [D0KZ90_HALNC]
	SISGTEYLSNEQFQSFcDTKPQR	1970000	D0KZ90	Carboxysome shell protein CsoS2 OS=Halothiobacillus neapolitanus (strain ATCC 23641 / c2) GN=Hneap_0920 PE=4 SV=1 - [D0KZ90_HALNC]
	SSVNEVPTDYQMADQLcSTIDHADFGTESNR	10060000	D0KZ90	Carboxysome shell protein CsoS2 OS=Halothiobacillus neapolitanus (strain ATCC 23641 / c2) GN=Hneap_0920 PE=4 SV=1 - [D0KZ90_HALNC]
	THQVVSGSDEFRPSSVTGNESGAK	1870000	D0KZ90	Carboxysome shell protein CsoS2 OS=Halothiobacillus neapolitanus (strain ATCC 23641 / c2) GN=Hneap_0920 PE=4 SV=1 - [D0KZ90_HALNC]
	THTFAGSDVTGTEIGR	157000000	D0KZ90	Carboxysome shell protein CsoS2 OS=Halothiobacillus neapolitanus (strain ATCC 23641 / c2) GN=Hneap_0920 PE=4 SV=1 - [D0KZ90_HALNC]
	TITGSQYADEGLAR	33600000	D0KZ90	Carboxysome shell protein CsoS2 OS=Halothiobacillus neapolitanus (strain ATCC 23641 / c2) GN=Hneap_0920 PE=4 SV=1 - [D0KZ90_HALNC]
	VETGHTLSGGSVTGTQVDR	2830000	D0KZ90	Carboxysome shell protein CsoS2 OS=Halothiobacillus neapolitanus (strain ATCC 23641 / c2) GN=Hneap_0920 PE=4 SV=1 - [D0KZ90_HALNC]
	VETGHTLSGGSVTGTQVDRK	1090000	D0KZ90	Carboxysome shell protein CsoS2 OS=Halothiobacillus neapolitanus (strain ATCC 23641 / c2) GN=Hneap_0920 PE=4 SV=1 - [D0KZ90_HALNC]
	VMFGATAR	8210000	D0KZ90	Carboxysome shell protein CsoS2 OS=Halothiobacillus neapolitanus (strain ATCC 23641 / c2) GN=Hneap_0920 PE=4 SV=1 - [D0KZ90_HALNC]
	VNVTTTAR	532000	D0KZ90	Carboxysome shell protein CsoS2 OS=Halothiobacillus neapolitanus (strain ATCC 23641 / c2) GN=Hneap_0920 PE=4 SV=1 - [D0KZ90_HALNC]
	VRPQQSVVHNDAMIENAGDTNQSSSTSLNNELSEIcSIADDmPER	0	D0KZ90	Carboxysome shell protein CsoS2 OS=Halothiobacillus neapolitanus (strain ATCC 23641 / c2) GN=Hneap_0920 PE=4 SV=1 - [D0KZ90_HALNC]
	VVETSAFANR	600000	D0KZ90	Carboxysome shell protein CsoS2 OS=Halothiobacillus neapolitanus (strain ATCC 23641 / c2) GN=Hneap_0920 PE=4 SV=1 - [D0KZ90_HALNC]
CsoSCA	AALEAALTQLMK	16230000	D0KZ89	Carboxysome shell carbonic anhydrase OS=Halothiobacillus neapolitanus (strain ATCC 23641 / c2) GN=Hneap_0919 PE=4 SV=1 - [D0KZ89_HALNC]
	ALTAATEQFSR	8930000	D0KZ89	Carboxysome shell carbonic anhydrase OS=Halothiobacillus neapolitanus (strain ATCC 23641 / c2) GN=Hneap_0919 PE=4 SV=1 - [D0KZ89_HALNC]
	APFGVSSSVKPR	13400000	D0KZ89	Carboxysome shell carbonic anhydrase OS=Halothiobacillus neapolitanus (strain ATCC 23641 / c2) GN=Hneap_0919 PE=4 SV=1 - [D0KZ89_HALNC]
	AYAGSMFDIEDDLAQWEK	1697000	D0KZ89	Carboxysome shell carbonic anhydrase OS=Halothiobacillus neapolitanus (strain ATCC 23641 / c2) GN=Hneap_0919 PE=4 SV=1 - [D0KZ89_HALNC]
	DDSASAIGFFLDcGFHAVDISPcADGR	598000	D0KZ89	Carboxysome shell carbonic anhydrase OS=Halothiobacillus neapolitanus (strain ATCC 23641 / c2) GN=Hneap_0919 PE=4 SV=1 - [D0KZ89_HALNC]
	DNWISGHNLK	5260000	D0KZ89	Carboxysome shell carbonic anhydrase OS=Halothiobacillus neapolitanus (strain ATCC 23641 / c2) GN=Hneap_0919 PE=4 SV=1 - [D0KZ89_HALNC]
	EAVENAHccGASIDILLIGVDTDTDAIR	619000	D0KZ89	Carboxysome shell carbonic anhydrase OS=Halothiobacillus neapolitanus (strain ATCC 23641 / c2) GN=Hneap_0919 PE=4 SV=1 - [D0KZ89_HALNC]
	EGVPNTADQPTR	561000	D0KZ89	Carboxysome shell carbonic anhydrase OS=Halothiobacillus neapolitanus (strain ATCC 23641 / c2) GN=Hneap_0919 PE=4 SV=1 - [D0KZ89_HALNC]
	FIGQLLINNLSQIDYVVNR	626000	D0KZ89	Carboxysome shell carbonic anhydrase OS=Halothiobacillus neapolitanus (strain ATCC 23641 / c2) GN=Hneap_0919 PE=4 SV=1 - [D0KZ89_HALNC]
	FSSLDEQNLLQFR	7100000	D0KZ89	Carboxysome shell carbonic anhydrase OS=Halothiobacillus neapolitanus (strain ATCC 23641 / c2) GN=Hneap_0919 PE=4 SV=1 - [D0KZ89_HALNC]
	GFLNPYR	8260000	D0KZ89	Carboxysome shell carbonic anhydrase OS=Halothiobacillus neapolitanus (strain ATCC 23641 / c2) GN=Hneap_0919 PE=4 SV=1 - [D0KZ89_HALNC]
	GIFGYATAK	4010000	D0KZ89	Carboxysome shell carbonic anhydrase OS=Halothiobacillus neapolitanus (strain ATCC 23641 / c2) GN=Hneap_0919 PE=4 SV=1 - [D0KZ89_HALNC]
	GLLPYILR	486000	D0KZ89	Carboxysome shell carbonic anhydrase OS=Halothiobacillus neapolitanus (strain ATCC 23641 / c2) GN=Hneap_0919 PE=4 SV=1 - [D0KZ89_HALNC]
	GLPIPIAIHYR	9980000	D0KZ89	Carboxysome shell carbonic anhydrase OS=Halothiobacillus neapolitanus (strain ATCC 23641 / c2) GN=Hneap_0919 PE=4 SV=1 - [D0KZ89_HALNC]
	GNGVASEGMR	195000	D0KZ89	Carboxysome shell carbonic anhydrase OS=Halothiobacillus neapolitanus (strain ATCC 23641 / c2) GN=Hneap_0919 PE=4 SV=1 - [D0KZ89_HALNC]
	HPAcITLPER	3050000	D0KZ89	Carboxysome shell carbonic anhydrase OS=Halothiobacillus neapolitanus (strain ATCC 23641 / c2) GN=Hneap_0919 PE=4 SV=1 - [D0KZ89_HALNC]
	HPLTDLEANEQLGR	6310000	D0KZ89	Carboxysome shell carbonic anhydrase OS=Halothiobacillus neapolitanus (strain ATCC 23641 / c2) GN=Hneap_0919 PE=4 SV=1 - [D0KZ89_HALNC]
	LDLIEQAPNPAYDR	2200000	D0KZ89	Carboxysome shell carbonic anhydrase OS=Halothiobacillus neapolitanus (strain ATCC 23641 / c2) GN=Hneap_0919 PE=4 SV=1 - [D0KZ89_HALNC]
	LKGLLPYILR	132000	D0KZ89	Carboxysome shell carbonic anhydrase OS=Halothiobacillus neapolitanus (strain ATCC 23641 / c2) GN=Hneap_0919 PE=4 SV=1 - [D0KZ89_HALNC]
	LSVQAQDIGSPIEEVASA	718000	D0KZ89	Carboxysome shell carbonic anhydrase OS=Halothiobacillus neapolitanus (strain ATCC 23641 / c2) GN=Hneap_0919 PE=4 SV=1 - [D0KZ89_HALNC]
	NLAYYAHLDTVEENAIDVDVGIK	2120000	D0KZ89	Carboxysome shell carbonic anhydrase OS=Halothiobacillus neapolitanus (strain ATCC 23641 / c2) GN=Hneap_0919 PE=4 SV=1 - [D0KZ89_HALNC]
	VHIPDSK	629000	D0KZ89	Carboxysome shell carbonic anhydrase OS=Halothiobacillus neapolitanus (strain ATCC 23641 / c2) GN=Hneap_0919 PE=4 SV=1 - [D0KZ89_HALNC]
	VIIHEAILNANR	3490000	D0KZ89	Carboxysome shell carbonic anhydrase OS=Halothiobacillus neapolitanus (strain ATCC 23641 / c2) GN=Hneap_0919 PE=4 SV=1 - [D0KZ89_HALNC]
	VIPFLQVVAGIPLGLDYVTR	339000	D0KZ89	Carboxysome shell carbonic anhydrase OS=Halothiobacillus neapolitanus (strain ATCC 23641 / c2) GN=Hneap_0919 PE=4 SV=1 - [D0KZ89_HALNC]
	VQELAQSSLGHTLPEELLK	1270000	D0KZ89	Carboxysome shell carbonic anhydrase OS=Halothiobacillus neapolitanus (strain ATCC 23641 / c2) GN=Hneap_0919 PE=4 SV=1 - [D0KZ89_HALNC]
	YDPNVPGSR	264000	D0KZ89	Carboxysome shell carbonic anhydrase OS=Halothiobacillus neapolitanus (strain ATCC 23641 / c2) GN=Hneap_0919 PE=4 SV=1 - [D0KZ89_HALNC]
	YISVGDGFDEVQIR	1220000	D0KZ89	Carboxysome shell carbonic anhydrase OS=Halothiobacillus neapolitanus (strain ATCC 23641 / c2) GN=Hneap_0919 PE=4 SV=1 - [D0KZ89_HALNC]
	YPPNDIGHAER	2580000	D0KZ89	Carboxysome shell carbonic anhydrase OS=Halothiobacillus neapolitanus (strain ATCC 23641 / c2) GN=Hneap_0919 PE=4 SV=1 - [D0KZ89_HALNC]
	YREGVPNTADQPTR	716000	D0KZ89	Carboxysome shell carbonic anhydrase OS=Halothiobacillus neapolitanus (strain ATCC 23641 / c2) GN=Hneap_0919 PE=4 SV=1 - [D0KZ89_HALNC]
	YVDNTVTYAQTLHLAPDEAR	2150000	D0KZ89	Carboxysome shell carbonic anhydrase OS=Halothiobacillus neapolitanus (strain ATCC 23641 / c2) GN=Hneap_0919 PE=4 SV=1 - [D0KZ89_HALNC]
CsoS4A	QVAVDAIGcIPGDWVLcVGSSAAR	1300000	D0KZ88	Carboxysome peptide A OS=Halothiobacillus neapolitanus (strain ATCC 23641 / c2) GN=Hneap_0918 PE=4 SV=1 - [D0KZ88_HALNC]
CsoS4B	SDLIATR	2390000	D0KZ87	Carboxysome peptide B OS=Halothiobacillus neapolitanus (strain ATCC 23641 / c2) GN=Hneap_0917 PE=4 SV=1 - [D0KZ87_HALNC]
