# Supplementary material for: Engineering α-carboxysomes into plant chloroplasts to support autotrophic photosynthesis
Source: Nat Commun. 2023 Apr 25;14:2118. doi: 10.1038/s41467-023-37490-0 (PMC10130085; doi:10.1038/s41467-023-37490-0)
Supplement: Supplementary file 6 — Source Data [file 41467_2023_37490_MOESM6_ESM.xlsx]

## Sheet: Figure 3d 3e
Figure 3d													Figure 3e
CO2 concentration （μm)	Carbon fixation rate (μmol min-1 mg-1)												Figure 3e
	CBTob			CBHalo			CBEcoli						Time (s)	No Enzyme			WT			1 mg intact CBTob			1 mg broken CBTob			5 μg CsoSCA			10 μg CsoSCA
640	2.32805	3.25209	2.97727	3.159	2.67809	2.38016	2.73579	3.21109	3.7285				0	8.3	8.3	8.3	8.3	8.3	8.3	8.3	8.3	8.3	8.3	8.3	8.3	8.3	8.3	8.3	8.3	8.3	8.3
384	2.14664	2.6794	2.72916	2.8633	2.31442	2.05781	2.40238	2.64572	3.09282				5	8.15	8.07	8.21	8.11	8.13	8.08	8.1	8.13	8.05	7.95	7.98	8.16	8.18	8.16	8.17	8.16	8.08	8.11
192	1.39078	2.13738	1.96004	1.87703	1.63371	1.40936	1.90377	2.04733	1.8061				10	8.07	8.03	8.18	8.05	8.06	8.03	8.06	8.07	8.03	7.9	7.95	8.07	8.1	8.08	7.98	8.02	7.92	7.95
100	1.20938	1.39083	1.43901	1.42339	1.16747	1.11324	1.05773	1.25013	2.09507				15	8.03	7.95	8.14	8.02	8.01	7.98	8.04	8.03	8	7.83	7.85	8.02	8.02	7.95	7.88	7.89	7.79	7.84
40	0.48375	0.80791	0.831154	0.708938	0.600518	0.571614	0.686235	0.753174	0.820955				20	8.02	7.88	8.09	7.97	7.95	7.93	7.98	7.98	7.95	7.76	7.79	7.91	7.91	7.81	7.67	7.71	7.64	7.67
20	0.196524	0.296574	0.334943	0.33243	0.292799	0.30736	0.28852	0.307096	0.338382				25	7.99	7.82	8.04	7.94	7.9	7.88	7.95	7.93	7.9	7.67	7.7	7.8	7.82	7.71	7.58	7.52	7.45	7.5
													30	7.98	7.8	8.01	7.87	7.85	7.83	7.88	7.85	7.83	7.58	7.61	7.68	7.61	7.67	7.46	7.17	7.21	7.27
													35	7.95	7.78	7.96	7.77	7.69	7.7	7.81	7.74	7.77	7.47	7.5	7.56	7.45	7.52	7.33	6.77	7.04	6.94
													40	7.91	7.76	7.92	7.74	7.65	7.65	7.71	7.67	7.66	7.28	7.3	7.41	7.21	7.32	7.14	6.57	6.74	6.58
													45	7.87	7.72	7.86	7.69	7.61	7.61	7.6	7.58	7.55	7.09	7.12	7.22	6.89	7.13	6.92	6.54	6.55	6.48
													50	7.82	7.67	7.81	7.64	7.57	7.55	7.52	7.48	7.5	6.88	6.98	7.04	6.62	6.89	6.71
													55	7.77	7.61	7.74	7.59	7.52	7.48	7.43	7.39	7.36	6.68	6.72	6.79	6.44	6.72	6.54
													60	7.7	7.55	7.68	7.52	7.48	7.41	7.32	7.26	7.24	6.52	6.55	6.64
													65	7.63	7.48	7.6	7.46	7.41	7.31	7.2	7.06	7.03	6.44	6.47	6.49
													70	7.55	7.36	7.51	7.38	7.35	7.14	7	6.95	6.93
													75	7.33	7.18	7.31	7.22	7.28	6.99	6.89	6.79	6.76
													80	7.23	7.04	7.13	7.08	7.18	6.78	6.73	6.67	6.63
													85	7.03	6.82	6.85	6.89	6.9	6.59	6.6	6.51	6.45
													90	6.73	6.58	6.57	6.61	6.78	6.44
													95	6.51	6.32	6.35	6.39	6.64	6.4

## Sheet: Figure 4
Figure 4c and 4d														Figure 4e
Days	WT						Days	TobCB						TobCB						WT
	Leave Number			Height (cm)				Leave Number			Height (cm)			Ci	A	Ci	A	Ci	A	Ci	A	Ci	A	Ci	A
0	0	0	0				0	0	0	0				µmol mol⁻¹	µmol m⁻² s⁻¹	µmol mol⁻¹	µmol m⁻² s⁻¹	µmol mol⁻¹	µmol m⁻² s⁻¹	µmol mol⁻¹	µmol m⁻² s⁻¹	µmol mol⁻¹	µmol m⁻² s⁻¹	µmol mol⁻¹	µmol m⁻² s⁻¹
21	2	2	2				21	2	2	2				246.71	-0.215162	251.011	-0.486399	246.785	-0.193866	303.938	7.66753	291.185	6.87484	287.305	8.40259
28	2	2	2				28	2	2	2				149.395	-0.265301	152.779	-0.476108	149.408	-0.255497	197.941	4.68071	187.904	4.13967	188.454	5.40951
35	3	3	3				35	3	3	3				101.349	-0.362805	103.334	-0.45709	100.405	-0.260051	127.595	2.13342	121.167	1.99966	121.807	2.79989
45	4	4	4				45	3	3	3				52.5192	-0.366394	54.1839	-0.482173	51.6969	-0.290785	91.44	0.77813	88.2524	0.848176	86.8872	1.38205
48	5	5	5				48	4	4	4				389.324	0.214206	394.284	-0.261409	389.89	0.151999	55.6783	-0.901985	54.5003	-0.462547	51.4179	-0.348541
52	6	6	6	2.5	2.3	2.5	52	4	4	4				391.702	-0.0507523	394.305	-0.298379	391.244	-0.00991755	328.665	8.98699	313.546	7.85916	322.862	10.2333
56	8	8	7	4	3.5	3	56	5	4	4				537.931	-0.0114728	541.971	-0.412941	537.469	0.0328703	328.568	9.23454	314.706	8.21197	325.286	10.578
61	9	9	8	6	7	6	61	5	5	5				683.818	0.0750688	686.405	-0.154208	682.736	0.199055	457.364	12.1715	444.222	10.7832	457.549	13.481
67	11	10	9	10	10	8	67	6	6	6				877.695	0.255425	882.122	-0.148272	877.711	0.261436	594.72	13.6494	581.794	12.5011	597.216	15.0342
70	12	11	10	11.5	11	9	70	6	6	6				976.951	0.120478	978.222	0.0273571	975.703	0.231275	777.277	14.9012	773.117	14.054	787.436	15.9181
74	13	12	11	17	17	14	74	7	6	6				1462.9	0.427529	1463.13	0.460589	1463.46	0.340074	858.915	15.4448	871.37	14.3389	883.076	16.0321
77	14	12	12	21	21.5	19	77	7	7	7				1707.23	0.441195	1707.62	0.474868	1707.12	0.469656	1326.76	15.509	1360.03	15.3378	1365.57	16.0045
81	16	14	15	28	28	23	81	7	7	8				1949.91	0.579642	1949.85	0.670206	1949.99	0.659859	1546.77	15.7304	1603.49	15.6833	1596.91	16.1451
84	17	15	17	36	34	31	84	8	7	8				2437.98	0.68238	2431.32	0.971711	2437.43	0.74484	1761.91	15.8923	1849.79	15.7796	1823.06	16.2307
88	19	18	19	45	43	42	88	8	8	8										2168.28	17.3283	2330	16.2969	2275.44	17.1572
91	20	19	20	52	49	47	91	8	8	9
95	21	20	20	60	57	53	95	9	8	9
105	21	20	20	65	60	59	105	9	10	10
112							112	10	10	11
119							119	12	12	13	1.1	2.3	2.1
129							129	14	14	15	2	2.5	2.1
140							140	16	15	17	2.5	4.4	3.2
147							147	18	17	19	3.5	5.5	4.5
157							157	20	19	22	6.5	11	6
168							168	23	22	25	9	17	10
175							175	26	25	27	17	23	15
181							181	30	27	31	24	33	29
189							189	35	32	36	42	54	46

## Sheet: Table 2
Parameters			WT			TobCB
Rubisco content		μmol m-2	6.29179	6.90963	6.47379	1.9418	1.90056	1.94137
Soluble protein content		g m-2	1.7234	2.10243	1.66023	1.48651	1.0364	1.63259
Chlorophyll content		Chl a (mg m-2)	141.35	143.914	154.82	97.3346	106.377	124.575
		Chl b (mg m-2)	48.8694	49.0463	48.5508	32.859	33.9689	37.9893
		Total (mg m-2)	190.219	192.96	203.371	130.194	140.346	162.564

## Sheet: Supplementary Figure 1
Supplementary Figure 1
CABP (pmol)	pmol s-1
0	18.16
2.5	8.66
5	3.98
10	1.39

## Sheet: Supplementary Figure 3d
Supplementary Figure 3d
Sucrose fraction	Activities（%）
0.1	6.38649	2.04918	2.60304
0.2	3.37866	1.43443	1.51844
0.3	17.0787	17.2131	25.3796
0.4	31.8706	27.2541	26.898
0.5	41.2855	52.0492	43.6009

## Sheet: Supplementary Figure 4
		Supplementary Figure 4a								Supplementary Figure 4b
		X	CBHalo	CBEcoli	CBTob	Ladder
		0	18.0982	14.7632	37.2549	13.1944					CBHalo				CBEcoli				CBTob
		0.00167	16.8712	15.5989	32.1569	12.2685				Rubisco	1	1	1	1	0.497492	0.976382	1.19287	1.38928	0.288036	0.303535	0.346602	0.24788
		0.00333	14.7239	14.7632	31.3726	11.8056				CsoS2	1	1	1	1	0.754048	1.21618	1.47819	2.24174	0.116737	0.112805	0.144986	0.120406
		0.005	15.0307	15.0418	29.0196	11.5741				CsoS1A/C	1	1	1	1	1	1	1	1	1	1	1	1
		0.00667	14.1104	14.4847	29.4118	10.6481				CsoS1B	1	1	1	1	0.55223	0.585448	0.770305	1.55414	0.604283	0.451557	0.510511	0.394209
		0.00833	13.8037	13.9276	30.1961	10.4167				CsoSCA	1	1	1	1	0.0371055	0.0739491	0.0740234	0.722455	0.399529	0.461699	0.49718	0.397675
		0.01	12.5767	13.3705	28.2353	10.4167				CsoS4A/B	1	1	1	1	0.447112	0.651994	0.798196	0.813559	0.851611	1.03101	1.41513	0.714266
		0.01167	12.5767	11.4206	28.2353	11.1111
		0.01333	12.5767	11.4206	29.4118	10.8796
		0.015	11.9632	11.6992	30.1961	9.02778
		0.01667	12.2699	10.3064	32.1569	9.49074
		0.01833	11.3497	10.3064	31.3726	9.72222
		0.02	12.2699	10.8635	31.7647	9.49074
		0.02167	11.6564	9.74931	31.3726	8.7963
		0.02333	12.8834	9.1922	32.9412	9.72222
		0.025	14.4172	9.74931	34.1176	9.25926
		0.02667	15.3374	10.3064	34.5098	8.7963
		0.02833	16.2577	10.585	33.7255	9.9537
		0.03	13.1902	9.74931	35.2941	10.8796
		0.03167	11.9632	9.74931	33.7255	12.2685
		0.03333	12.2699	9.1922	33.3333	14.3519
		0.035	10.4294	8.91365	34.5098	18.75
		0.03667	11.6564	9.74931	34.902	25
		0.03833	9.5092	10.3064	37.2549	35.1852
		0.04	12.2699	8.63509	41.9608	44.213
		0.04167	10.4294	10.0279	47.0588	53.9352
		0.04333	10.1227	9.74931	50.9804	60.1852
		0.045	9.81596	9.47075	47.8431	59.4907
		0.04667	11.3497	9.47075	45.4902	44.4444
		0.04833	9.81596	9.74931	43.1373	25.6944
		0.05	10.1227	10.3064	41.5686	15.7407
		0.05167	9.5092	8.91365	42.3529	14.1204
		0.05333	9.81596	9.47075	42.7451	15.5093
		0.055	8.89571	9.47075	41.9608	18.9815
		0.05667	9.5092	9.1922	43.1373	20.8333
		0.05833	8.58895	9.1922	38.4314	22.2222
		0.06	8.28221	10.3064	40.3922	26.6204
		0.06167	10.1227	10.3064	39.2157	30.5556
		0.06333	8.28221	8.91365	37.2549	37.037
		0.065	9.81596	10.0279	38.8235	43.287
		0.06667	8.28221	11.1421	37.6471	49.7685
		0.06833	8.58895	9.47075	38.4314	54.3981
		0.07	8.28221	10.8635	36.4706	47.2222
		0.07167	9.5092	10.3064	32.1569	30.5556
		0.07333	9.5092	9.47075	31.7647	14.5833
		0.075	9.81596	10.8635	29.0196	8.56481
		0.07667	8.28221	10.8635	26.2745	9.25926
		0.07833	9.5092	12.5348	26.2745	7.17592
		0.08	10.4294	12.8134	25.8823	6.71297
		0.08167	11.3497	14.7632	23.9216	6.48148
		0.08333	10.7362	14.7632	25.4902	6.48148
		0.085	13.1902	15.5989	26.6667	6.25
		0.08667	12.2699	18.6629	27.451	6.94444
		0.08833	13.8037	20.8914	25.4902	7.87037
		0.09	12.8834	23.3983	25.4902	7.17592
		0.09167	14.7239	28.4123	25.4902	7.17592
		0.09333	15.6442	31.4763	22.3529	6.71297
		0.095	17.1779	37.3259	22.7451	7.63889
		0.09667	19.0184	42.3398	21.5686	7.40741
		0.09833	18.7116	47.0752	20.7843	6.94444
		0.1	18.0982	50.1393	20.7843	7.40741
		0.10167	16.5644	49.3036	19.6078	5.78703
		0.10333	15.0307	44.8468	20.7843	6.94444
		0.105	14.1104	37.6045	21.5686	6.25
		0.10667	12.5767	30.0836	19.6078	6.48148
		0.10833	10.1227	20.6128	20.3922	6.48148
		0.11	9.20245	16.7131	20	6.71297
		0.11167	7.05522	13.3705	19.2157	7.40741
		0.11333	7.97546	10.8635	21.1765	6.01852
		0.115	6.13497	10.3064	19.6078	6.01852
		0.11667	6.74846	10.0279	20.3922	5.32408
		0.11833	6.44172	8.078	21.9608	5.78703
		0.12	5.52147	7.79944	22.3529	6.94444
		0.12167	5.52147	8.35655	23.5294	6.94444
		0.12333	5.82822	10.0279	21.5686	6.94444
		0.125	4.60123	9.1922	23.1373	6.94444
		0.12667	5.21473	8.35655	26.6667	8.33333
		0.12833	5.82822	8.91365	25.098	7.87037
		0.13	6.13497	8.91365	28.2353	5.78703
		0.13167	6.74846	8.63509	32.1569	6.71297
		0.13333	6.44172	9.1922	32.1569	6.25
		0.135	5.21473	9.1922	36.4706	6.71297
		0.13667	4.90797	9.74931	35.2941	6.71297
		0.13833	5.82822	10.3064	36.8627	7.87037
		0.14	5.21473	10.8635	35.6863	7.40741
		0.14167	7.05522	11.1421	33.7255	6.94444
		0.14333	7.05522	9.74931	30.9804	8.33333
		0.145	5.52147	8.63509	29.4118	7.17592
		0.14667	7.05522	7.52089	25.098	8.33333
		0.14833	5.52147	8.35655	23.1373	10.6481
		0.15	5.21473	8.078	21.9608	12.5
		0.15167	5.21473	6.96378	18.0392	16.6667
		0.15333	5.52147	6.40669	18.0392	20.8333
		0.155	5.52147	6.40669	15.2941	25
		0.15667	5.52147	7.24234	14.5098	31.0185
		0.15833	6.74846	8.63509	13.7255	34.9537
		0.16	6.44172	9.1922	14.1176	41.2037
		0.16167	9.5092	10.0279	15.2941	45.1389
		0.16333	12.2699	8.63509	15.6863	49.537
		0.165	9.81596	8.35655	14.902	52.3148
		0.16667	8.58895	6.12813	13.3333	55.3241
		0.16833	9.20245	6.96378	15.6863	56.9444
		0.17	7.36196	6.12813	12.549	53.7037
		0.17167	7.97546	6.12813	12.1569	43.5185
		0.17333	9.20245	6.40669	12.1569	28.9352
		0.175	7.97546	7.52089	12.1569	18.9815
		0.17667	8.89571	7.79944	12.9412	15.5093
		0.17833	7.66871	6.68524	11.7647	18.75
		0.18	8.28221	6.96378	12.9412	24.0741
		0.18167	8.28221	8.63509	11.7647	29.3981
		0.18333	7.36196	9.74931	11.3726	35.8796
		0.185	7.97546	12.2563	13.7255	42.8241
		0.18667	8.28221	12.5348	12.9412	49.3056
		0.18833	8.58895	10.3064	12.9412	53.2407
		0.19	8.89571	8.35655	12.549	59.0278
		0.19167	7.66871	8.63509	12.549	62.5
		0.19333	8.89571	7.24234	12.9412	63.8889
		0.195	7.66871	7.79944	13.3333	61.5741
		0.19667	7.97546	7.79944	12.1569	51.3889
		0.19833	7.97546	7.24234	13.3333	37.037
		0.2	6.74846	7.24234	14.5098	22.6852
		0.20167	7.36196	8.078	11.7647	12.7315
		0.20333	7.36196	7.79944	12.549	8.33333
		0.205	8.28221	7.79944	12.1569	8.10186
		0.20667	7.97546	8.078	14.1176	7.40741
		0.20833	7.97546	8.35655	11.7647	6.48148
		0.21	9.5092	7.79944	12.549	8.10186
		0.21167	7.36196	6.96378	13.3333	8.33333
		0.21333	8.58895	7.24234	14.1176	7.87037
		0.215	7.66871	8.91365	12.1569	8.10186
		0.21667	8.28221	8.078	12.9412	8.7963
		0.21833	8.28221	8.91365	12.9412	8.10186
		0.22	7.97546	10.3064	12.9412	9.02778
		0.22167	7.36196	11.9777	13.3333	8.33333
		0.22333	7.66871	13.649	12.1569	9.72222
		0.225	9.20245	15.3203	12.9412	11.1111
		0.22667	8.89571	18.6629	12.9412	11.3426
		0.22833	9.81596	21.1699	12.549	12.963
		0.23	11.3497	24.5125	12.549	13.4259
		0.23167	11.9632	29.5265	12.549	12.037
		0.23333	14.4172	31.4763	12.549	11.3426
		0.235	14.7239	33.7047	12.549	9.9537
		0.23667	16.5644	34.2618	13.7255	8.10186
		0.23833	15.3374	35.9331	14.5098	8.56481
		0.24	16.8712	34.819	14.1176	8.33333
		0.24167	17.4847	32.8691	13.7255	8.33333
		0.24333	17.4847	31.1978	12.549	9.02778
		0.245	16.2577	28.9694	12.9412	7.63889
		0.24667	15.6442	27.298	14.5098	7.63889
		0.24833	15.6442	25.3482	14.902	6.94444
		0.25	15.6442	22.8412	14.1176	8.33333
		0.25167	13.1902	21.1699	14.1176	8.33333
		0.25333	14.7239	20.0557	15.2941	8.7963
		0.255	12.2699	16.156	13.7255	8.10186
		0.25667	11.0429	16.156	14.5098	11.3426
		0.25833	13.8037	14.2061	14.1176	15.5093
		0.26	12.8834	13.649	16.0784	20.1389
		0.26167	12.8834	11.6992	16.0784	27.0833
		0.26333	10.7362	10.8635	15.2941	32.4074
		0.265	12.5767	10.8635	16.0784	37.963
		0.26667	12.2699	10.0279	17.6471	43.75
		0.26833	10.7362	7.79944	16.0784	48.8426
		0.27	9.5092	8.91365	18.0392	53.7037
		0.27167	8.58895	7.79944	16.4706	58.1019
		0.27333	10.7362	7.24234	17.6471	61.1111
		0.275	10.7362	8.63509	16.8627	63.6574
		0.27667	11.0429	6.96378	16.8627	64.5833
		0.27833	10.7362	6.40669	16.4706	58.5648
		0.28	10.1227	6.96378	18.4314	43.0556
		0.28167	10.7362	6.96378	17.6471	25
		0.28333	9.81596	6.40669	18.0392	11.8056
		0.285	9.5092	6.12813	18.0392	7.87037
		0.28667	10.4294	6.12813	18.8235	7.63889
		0.28833	10.1227	5.84958	18.8235	7.63889
		0.29	9.20245	6.40669	18.8235	9.02778
		0.29167	7.97546	7.52089	17.6471	9.02778
		0.29333	9.20245	6.40669	19.2157	8.56481
		0.295	9.81596	6.40669	18.0392	9.25926
		0.29667	9.81596	7.79944	20.3922	11.3426
		0.29833	9.5092	6.96378	18.8235	10.4167
		0.3	10.4294	6.12813	19.6078	13.8889
		0.30167	8.89571	5.84958	19.6078	13.8889
		0.30333	9.5092	8.078	21.1765	18.0556
		0.305	10.4294	7.24234	20.7843	23.1481
		0.30667	9.81596	8.078	20.3922	28.4722
		0.30833	10.7362	6.40669	17.6471	34.2593
		0.31	12.2699	6.68524	18.8235	39.5833
		0.31167	11.9632	6.96378	19.2157	45.6019
		0.31333	12.8834	6.96378	20.3922	51.1574
		0.315	12.5767	7.79944	17.6471	56.25
		0.31667	13.8037	5.84958	19.2157	60.1852
		0.31833	14.1104	8.91365	18.4314	62.963
		0.32	12.2699	6.68524	17.6471	63.4259
		0.32167	11.3497	7.24234	18.4314	62.037
		0.32333	11.9632	7.79944	19.6078	54.1667
		0.325	10.4294	7.52089	19.2157	40.9722
		0.32667	9.5092	8.078	18.4314	26.6204
		0.32833	11.0429	6.40669	20.7843	15.0463
		0.33	11.0429	7.79944	20	10.1852
		0.33167	10.1227	7.52089	20	7.87037
		0.33333	11.3497	7.79944	21.1765	7.63889
		0.335	9.81596	7.52089	20.7843	6.94444
		0.33667	9.81596	7.79944	23.5294	7.63889
		0.33833	9.81596	7.79944	21.5686	7.17592
		0.34	10.1227	7.52089	23.9216	7.17592
		0.34167	9.5092	8.078	25.4902	6.94444
		0.34333	10.4294	7.52089	28.2353	7.40741
		0.345	9.5092	6.96378	29.4118	7.63889
		0.34667	11.0429	7.79944	32.549	7.40741
		0.34833	10.4294	7.52089	35.2941	7.40741
		0.35	11.3497	6.96378	40.3922	7.63889
		0.35167	10.4294	7.79944	41.9608	7.87037
		0.35333	9.81596	7.52089	46.6667	8.56481
		0.355	8.28221	7.79944	49.8039	7.63889
		0.35667	8.58895	8.35655	56.0784	8.10186
		0.35833	8.89571	6.40669	61.1765	8.56481
		0.36	7.36196	6.96378	67.8431	8.33333
		0.36167	8.28221	8.078	74.1176	9.25926
		0.36333	8.28221	7.52089	79.2157	9.02778
		0.365	8.89571	7.79944	83.1373	9.02778
		0.36667	9.20245	7.52089	89.8039	9.25926
		0.36833	9.20245	8.35655	92.9412	8.56481
		0.37	11.6564	8.91365	95.6863	9.02778
		0.37167	13.1902	12.5348	100	9.72222
		0.37333	17.1779	15.0418	99.2157	9.02778
		0.375	20.5521	18.6629	100	9.72222
		0.37667	24.5399	24.7911	98.0392	9.9537
		0.37833	31.2883	31.4763	95.2941	10.6481
		0.38	37.7301	38.9972	92.9412	10.4167
		0.38167	44.7853	47.0752	90.1961	10.6481
		0.38333	50.9202	54.8747	87.8431	10.8796
		0.385	58.589	61.5599	84.3137	11.5741
		0.38667	64.1104	67.688	80.3922	13.4259
		0.38833	70.2454	73.8161	76.4706	16.2037
		0.39	76.3804	78.5515	71.7647	19.4444
		0.39167	81.2883	82.4513	65.8824	23.6111
		0.39333	85.2761	86.0724	61.5686	28.7037
		0.395	90.184	88.8579	56.4706	32.8704
		0.39667	92.9448	92.2006	52.1569	38.1944
		0.39833	95.7055	94.9861	49.4118	43.75
		0.4	97.546	97.7716	44.3137	47.6852
		0.40167	99.3865	99.4429	39.6078	51.6204
		0.40333	100	100	34.902	54.8611
		0.405	98.1595	99.4429	33.3333	58.1019
		0.40667	94.4785	98.3287	28.6274	61.8056
		0.40833	89.2638	93.8719	26.6667	64.3519
		0.41	79.4479	85.5153	22.3529	66.2037
		0.41167	70.8589	75.4875	20.7843	68.287
		0.41333	60.1227	65.7382	19.2157	70.1389
		0.415	50.3068	53.7604	18.4314	72.2222
		0.41667	42.9448	44.2897	17.6471	73.6111
		0.41833	37.1166	37.0474	17.2549	75.463
		0.42	32.8221	30.3621	17.2549	76.6204
		0.42167	27.3006	25.9053	16.4706	78.0093
		0.42333	24.2331	22.2841	15.6863	79.8611
		0.425	19.3252	19.7772	14.902	81.4815
		0.42667	18.4049	15.8774	14.902	81.4815
		0.42833	15.9509	13.649	14.5098	83.1018
		0.43	14.4172	11.4206	16.4706	83.5648
		0.43167	11.3497	10.585	14.1176	84.9537
		0.43333	10.1227	10.3064	16.0784	85.4167
		0.435	8.28221	8.91365	14.1176	85.1852
		0.43667	7.66871	8.35655	14.5098	82.6389
		0.43833	10.1227	7.52089	16.0784	73.3796
		0.44	8.28221	9.47075	15.2941	58.1019
		0.44167	7.66871	9.1922	13.3333	40.7407
		0.44333	7.05522	8.35655	14.1176	27.7778
		0.445	8.28221	8.63509	13.3333	22.2222
		0.44667	9.20245	8.078	14.5098	20.6019
		0.44833	7.36196	8.63509	14.902	18.287
		0.45	5.82822	9.47075	13.7255	15.9722
		0.45167	4.90797	8.63509	13.3333	13.1944
		0.45333	6.13497	7.79944	14.1176	11.5741
		0.455	3.98773	8.35655	14.1176	11.8056
		0.45667	4.29448	7.52089	14.5098	9.25926
		0.45833	3.98773	6.68524	13.3333	9.25926
		0.46	3.68098	8.35655	12.549	9.25926
		0.46167	3.68098	7.24234	11.7647	7.87037
		0.46333	3.06748	7.52089	12.9412	8.7963
		0.465	3.68098	8.078	13.3333	8.56481
		0.46667	3.98773	6.96378	12.549	8.10186
		0.46833	4.90797	7.24234	12.9412	7.87037
		0.47	3.98773	6.96378	13.3333	7.40741
		0.47167	3.98773	8.078	12.1569	7.17592
		0.47333	3.98773	7.52089	12.9412	6.01852
		0.475	3.98773	7.52089	12.549	7.63889
		0.47667	3.06748	6.68524	12.549	7.17592
		0.47833	3.98773	5.57104	13.7255	7.87037
		0.48	2.45399	6.68524	13.7255	7.17592
		0.48167	4.60123	7.79944	11.3726	6.94444
		0.48333	3.37424	6.96378	11.7647	7.63889
		0.485	5.52147	6.12813	14.1176	7.87037
		0.48667	4.29448	6.68524	12.9412	8.7963
		0.48833	2.76074	5.57104	12.9412	8.56481
		0.49	4.29448	6.96378	12.549	9.72222
		0.49167	3.37424	7.52089	13.3333	11.8056
		0.49333	3.06748	7.79944	11.7647	11.5741
		0.495	5.21473	6.40669	12.549	14.1204
		0.49667	2.76074	6.40669	12.9412	15.7407
		0.49833	3.68098	6.12813	12.549	19.4444
		0.5	3.98773	6.40669	11.3726	26.3889
		0.50167	4.29448	6.96378	11.3726	31.9444
		0.50333	4.60123	5.29247	11.3726	38.4259
		0.505	4.29448	7.79944	11.7647	42.5926
		0.50667	4.29448	7.79944	12.549	49.3056
		0.50833	5.21473	8.078	13.3333	53.9352
		0.51	4.90797	7.24234	12.549	59.4907
		0.51167	4.60123	6.96378	10.9804	61.8056
		0.51333	4.60123	8.35655	11.3726	65.2778
		0.515	5.21473	7.24234	12.549	67.3611
		0.51667	5.82822	7.24234	13.3333	65.9722
		0.51833	4.90797	6.96378	10.9804	61.3426
		0.52	5.52147	6.12813	11.7647	50.9259
		0.52167	3.68098	5.57104	10.1961	37.5
		0.52333	3.37424	4.73538	11.7647	23.6111
		0.525	3.68098	6.12813	11.3726	14.3519
		0.52667	4.60123	6.68524	10.9804	8.7963
		0.52833	4.90797	5.84958	12.1569	7.87037
		0.53	3.98773	5.84958	12.1569	6.48148
		0.53167	4.29448	5.84958	11.7647	6.48148
		0.53333	4.90797	5.29247	11.7647	7.17592
		0.535	4.29448	5.29247	10.9804	6.71297
		0.53667	3.68098	5.29247	12.9412	5.55556
		0.53833	3.68098	6.12813	10.5882	6.01852
		0.54	2.76074	5.57104	12.1569	5.78703
		0.54167	3.06748	4.73538	10.9804	6.71297
		0.54333	3.68098	5.84958	11.7647	7.63889
		0.545	6.44172	4.17827	12.549	6.94444
		0.54667	6.74846	5.84958	11.3726	6.94444
		0.54833	7.05522	5.29247	10.5882	6.25
		0.55	6.13497	5.29247	12.1569	8.33333
		0.55167	7.05522	5.01393	11.3726	6.48148
		0.55333	6.74846	5.57104	12.9412	6.94444
		0.555	6.13497	5.57104	12.549	6.94444
		0.55667	6.44172	5.29247	12.1569	7.17592
		0.55833	6.74846	5.29247	11.7647	6.01852
		0.56	6.74846	5.84958	13.7255	5.78703
		0.56167	7.36196	5.84958	12.1569	5.09259
		0.56333	8.28221	7.52089	13.7255	7.17592
		0.565	7.05522	8.63509	13.3333	6.01852
		0.56667	7.97546	11.1421	12.9412	5.09259
		0.56833	7.66871	13.9276	14.1176	5.78703
		0.57	7.97546	17.5487	12.9412	7.17592
		0.57167	8.58895	21.727	12.9412	6.94444
		0.57333	8.58895	25.0696	12.9412	6.01852
		0.575	7.97546	29.2479	12.549	6.25
		0.57667	7.66871	31.4763	13.3333	6.94444
		0.57833	9.5092	32.8691	12.9412	5.55556
		0.58	7.97546	32.5905	11.7647	6.01852
		0.58167	7.36196	30.6407	10.5882	6.01852
		0.58333	7.05522	30.3621	12.1569	5.55556
		0.585	5.82822	32.8691	12.9412	4.86111
		0.58667	7.66871	31.7549	12.549	6.01852
		0.58833	6.74846	32.8691	12.549	6.01852
		0.59	6.44172	34.2618	11.7647	6.01852
		0.59167	6.13497	32.5905	12.549	5.78703
		0.59333	6.13497	33.1476	11.3726	6.48148
		0.595	7.97546	29.2479	11.7647	6.48148
		0.59667	6.44172	25.6268	12.549	4.86111
		0.59833	7.36196	20.6128	11.7647	5.09259
		0.6	6.13497	15.3203	10.1961	5.78703
		0.60167	6.44172	11.9777	13.3333	5.78703
		0.60333	7.66871	9.1922	12.549	5.55556
		0.605	6.44172	6.96378	12.549	5.78703
		0.60667	6.13497	6.68524	10.5882	5.09259
		0.60833	6.13497	5.29247	12.9412	4.86111
		0.61	6.44172	5.01393	12.1569	6.25
		0.61167	7.66871	5.57104	13.7255	5.09259
		0.61333	8.28221	5.57104	12.1569	6.01852
		0.615	6.44172	4.45682	12.549	5.55556
		0.61667	6.74846	4.73538	13.3333	4.62963
		0.61833	7.05522	5.57104	13.7255	5.09259
		0.62	6.44172	5.01393	14.902	6.25
		0.62167	5.82822	4.45682	12.9412	7.17592
		0.62333	6.74846	5.57104	13.3333	6.25
		0.625	5.21473	6.40669	15.6863	7.40741
		0.62667	6.13497	6.40669	13.7255	6.71297
		0.62833	6.74846	6.12813	14.1176	6.48148
		0.63	4.90797	5.84958	14.5098	6.25
		0.63167	5.82822	6.68524	15.6863	6.71297
		0.63333	6.74846	8.63509	17.2549	5.78703
		0.635	6.44172	10.8635	13.3333	6.25
		0.63667	5.52147	15.0418	16.0784	6.48148
		0.63833	7.36196	18.9415	16.8627	6.48148
		0.64	5.52147	23.1198	16.8627	6.94444
		0.64167	6.13497	28.6908	16.8627	7.40741
		0.64333	4.60123	35.6546	18.0392	6.48148
		0.645	3.68098	39.8329	17.6471	6.25
		0.64667	5.52147	45.1253	18.0392	6.01852
		0.64833	6.44172	48.468	16.8627	6.71297
		0.65	6.13497	53.2034	16.4706	6.71297
		0.65167	4.90797	55.1532	17.2549	5.55556
		0.65333	5.52147	54.8747	14.1176	5.78703
		0.655	6.44172	54.039	15.2941	6.25
		0.65667	4.60123	49.8607	16.4706	5.78703
		0.65833	6.13497	45.1253	14.1176	6.25
		0.66	6.74846	37.0474	15.2941	5.55556
		0.66167	6.74846	30.3621	15.6863	6.25
		0.66333	4.90797	23.6769	14.5098	6.71297
		0.665	5.52147	17.8273	13.7255	6.94444
		0.66667	4.60123	12.8134	15.6863	6.94444
		0.66833	7.05522	9.47075	14.5098	7.17592
		0.67	5.21473	6.68524	14.5098	6.94444
		0.67167	4.90797	6.96378	14.5098	6.94444
		0.67333	5.82822	5.57104	14.5098	6.71297
		0.675	5.82822	5.29247	14.1176	5.78703
		0.67667	5.82822	5.84958	12.9412	6.94444
		0.67833	4.90797	6.12813	14.5098	7.40741
		0.68	5.82822	6.12813	14.1176	6.94444
		0.68167	4.90797	5.84958	12.9412	5.78703
		0.68333	5.82822	6.40669	12.1569	6.01852
		0.685	5.82822	6.68524	12.1569	6.48148
		0.68667	5.21473	4.73538	12.549	6.71297
		0.68833	5.82822	6.12813	12.549	6.48148
		0.69	5.82822	4.73538	12.549	7.87037
		0.69167	4.90797	3.89973	12.549	6.01852
		0.69333	5.82822	4.73538	12.9412	7.40741
		0.695	5.21473	5.57104	11.7647	6.01852
		0.69667	6.44172	5.01393	12.9412	6.94444
		0.69833	5.52147	5.29247	12.1569	6.71297
		0.7	7.05522	5.29247	14.1176	6.71297
		0.70167	5.52147	4.17827	12.9412	7.63889
		0.70333	5.52147	4.17827	12.1569	6.94444
		0.705	5.82822	5.84958	12.9412	6.71297
		0.70667	6.74846	5.29247	12.549	7.63889
		0.70833	7.05522	5.57104	12.1569	7.63889
		0.71	5.82822	4.17827	12.1569	7.87037
		0.71167	6.44172	5.01393	13.3333	7.63889
		0.71333	7.05522	4.45682	11.7647	8.56481
		0.715	6.74846	6.68524	11.3726	9.02778
		0.71667	8.58895	4.45682	11.7647	9.9537
		0.71833	8.58895	5.01393	11.3726	10.8796
		0.72	5.82822	5.01393	11.3726	13.1944
		0.72167	6.44172	5.01393	12.549	14.8148
		0.72333	9.5092	5.29247	10.9804	17.3611
		0.725	7.05522	5.01393	10.5882	19.6759
		0.72667	8.89571	4.17827	11.7647	23.8426
		0.72833	8.58895	3.06407	10.1961	27.7778
		0.73	9.5092	3.34262	10.9804	31.25
		0.73167	7.05522	4.45682	9.80392	35.6481
		0.73333	9.5092	4.17827	10.1961	40.0463
		0.735	6.74846	3.62117	9.41176	44.213
		0.73667	7.66871	5.01393	9.80392	46.9907
		0.73833	6.13497	3.62117	10.1961	51.1574
		0.74	6.44172	5.29247	10.5882	53.4722
		0.74167	5.82822	4.73538	10.1961	55.787
		0.74333	6.74846	5.84958	10.1961	56.25
		0.745	6.44172	4.73538	10.5882	56.9444
		0.74667	5.82822	4.45682	10.5882	56.4815
		0.74833	4.60123	3.89973	11.3726	54.8611
		0.75	6.13497	5.29247	10.9804	50.2315
		0.75167	6.44172	5.01393	10.9804	46.0648
		0.75333	6.44172	4.73538	12.549	38.6574
		0.755	6.44172	4.45682	9.80392	32.1759
		0.75667	7.05522	4.45682	10.1961	25.2315
		0.75833	4.90797	5.29247	11.7647	19.213
		0.76	7.05522	5.01393	13.3333	14.3519
		0.76167	5.82822	5.01393	10.5882	10.4167
		0.76333	5.82822	6.68524	10.9804	8.56481
		0.765	6.74846	4.17827	10.5882	7.40741
		0.76667	7.05522	4.73538	10.1961	7.40741
		0.76833	6.44172	3.89973	11.7647	7.40741
		0.77	6.74846	4.17827	12.9412	5.32408
		0.77167	6.13497	3.62117	10.9804	6.48148
		0.77333	6.74846	4.73538	10.9804	6.25
		0.775	6.44172	5.29247	11.3726	6.01852
		0.77667	6.74846	4.17827	11.3726	5.78703
		0.77833	6.44172	4.73538	9.80392	5.55556
		0.78	6.44172	4.45682	10.5882	5.78703
		0.78167	6.13497	4.45682	12.1569	5.78703
		0.78333	5.52147	4.45682	11.7647	6.48148
		0.785	6.13497	4.73538	11.3726	6.48148
		0.78667	4.90797	5.84958	12.1569	5.78703
		0.78833	5.52147	4.73538	12.9412	7.17592
		0.79	6.13497	5.01393	10.9804	6.25
		0.79167	4.90797	4.73538	10.9804	5.78703
		0.79333	5.52147	5.29247	14.1176	5.78703
		0.795	5.21473	6.40669	10.9804	5.55556
		0.79667	5.21473	5.01393	11.3726	5.78703
		0.79833	5.82822	5.57104	13.3333	6.48148
		0.8	5.52147	4.73538	10.9804	6.94444
		0.80167	6.44172	5.84958	12.549	6.01852
		0.80333	6.74846	6.12813	13.3333	5.55556
		0.805	7.36196	5.84958	12.549	6.94444
		0.80667	5.82822	5.84958	12.549	6.48148
		0.80833	6.13497	5.57104	11.7647	6.48148
		0.81	6.74846	5.84958	10.5882	6.71297
		0.81167	6.44172	3.89973	12.549	6.71297
		0.81333	5.82822	3.89973	10.9804	7.63889
		0.815	5.52147	4.45682	10.9804	8.7963
		0.81667	5.82822	5.01393	11.7647	6.71297
		0.81833	4.90797	3.89973	13.3333	7.40741
		0.82	4.60123	3.89973	10.9804	8.33333
		0.82167	5.82822	3.62117	12.1569	8.33333
		0.82333	5.52147	5.29247	12.9412	8.56481
		0.825	5.82822	5.01393	10.9804	8.33333
		0.82667	4.90797	4.73538	10.9804	8.56481
		0.82833	4.60123	5.01393	11.7647	8.10186
		0.83	5.82822	4.45682	11.3726	7.63889
		0.83167	6.44172	4.73538	11.3726	7.40741
		0.83333	7.05522	3.89973	10.9804	8.7963
		0.835	7.05522	5.29247	11.3726	6.94444
		0.83667	7.05522	4.73538	11.3726	8.10186
		0.83833	7.36196	5.29247	9.01961	7.87037
		0.84	6.44172	4.73538	8.62744	6.94444
		0.84167	5.52147	5.01393	7.84314	7.87037
		0.84333	7.66871	6.40669	7.45097	8.7963
		0.845	7.36196	5.84958	9.01961	9.49074
		0.84667	6.44172	5.84958	7.45097	9.02778
		0.84833	7.66871	5.01393	9.41176	9.72222
		0.85	7.05522	4.73538	8.23529	10.4167
		0.85167	7.97546	4.17827	8.62744	11.5741
		0.85333	7.66871	5.57104	6.2745	12.2685
		0.855	7.05522	5.29247	6.2745	12.7315
		0.85667	6.13497	5.57104	7.05882	13.8889
		0.85833	7.05522	6.12813	7.45097	16.2037
		0.86	6.44172	5.01393	7.84314	18.9815
		0.86167	7.05522	5.57104	7.84314	21.5278
		0.86333	7.05522	5.29247	8.23529	25.2315
		0.865	6.74846	6.68524	8.62744	29.6296
		0.86667	5.82822	6.12813	7.05882	33.1019
		0.86833	7.66871	6.40669	9.41176	38.4259
		0.87	7.05522	6.68524	7.05882	43.5185
		0.87167	7.97546	6.40669	6.66667	48.1481
		0.87333	5.82822	6.96378	8.23529	53.0093
		0.875	7.36196	6.12813	8.62744	57.6389
		0.87667	8.58895	7.52089	7.45097	61.8056
		0.87833	6.74846	6.40669	7.05882	65.5093
		0.88	7.97546	6.12813	6.2745	69.6759
		0.88167	7.97546	5.29247	8.62744	73.6111
		0.88333	7.66871	5.29247	6.2745	75.463
		0.885	6.74846	5.01393	7.45097	78.7037
		0.88667	7.66871	5.57104	6.66667	81.25
		0.88833	7.05522	4.73538	5.88235	83.1018
		0.89	7.05522	5.84958	8.23529	85.1852
		0.89167	5.52147	5.29247	7.05882	87.7315
		0.89333	6.44172	5.01393	8.23529	89.5833
		0.895	7.05522	5.01393	5.4902	90.5093
		0.89667	7.36196	4.17827	6.2745	91.8982
		0.89833	8.58895	5.29247	6.2745	93.287
		0.9	5.52147	5.57104	7.45097	95.6018
		0.90167	7.97546	5.57104	6.66667	96.2963
		0.90333	7.05522	5.01393	7.05882	97.4537
		0.905	6.13497	5.01393	5.88235	98.1482
		0.90667	5.82822	4.45682	7.84314	99.3056
		0.90833	7.97546	4.73538	6.66667	99.0741
		0.91	6.13497	3.62117	5.4902	99.3056
		0.91167	6.74846	4.45682	8.62744	99.537
		0.91333	7.05522	4.45682	6.66667	99.3056
		0.915	8.58895	5.01393	7.05882	96.7593
		0.91667	5.52147	5.29247	7.45097	94.213
		0.91833	5.52147	4.45682	7.45097	89.8148
		0.92	7.05522	5.29247	7.45097	81.713
		0.92167	7.36196	4.73538	6.2745	71.0648
		0.92333	7.05522	6.12813	7.84314	57.6389
		0.925	5.82822	6.40669	6.66667	44.9074
		0.92667	7.36196	5.57104	8.23529	34.0278
		0.92833	6.13497	5.29247	8.23529	24.7685
		0.93	7.97546	4.45682	7.84314	17.1296
		0.93167	8.28221	4.73538	7.84314	11.1111
		0.93333	7.05522	4.73538	9.01961	9.02778
		0.935	7.05522	3.89973	8.62744	7.40741
		0.93667	8.58895	4.45682	10.9804	6.94444
		0.93833	7.97546	4.17827	11.3726	6.25
		0.94	7.66871	4.73538	11.3726	6.01852
		0.94167	7.97546	3.62117	10.9804	6.01852
		0.94333	7.36196	3.62117	10.9804	5.32408
		0.945	8.58895	4.17827	11.7647	5.55556
		0.94667	7.66871	3.89973	10.9804	5.09259
		0.94833	6.13497	4.45682	12.1569	6.01852
		0.95	7.36196	4.17827	10.9804	5.09259
		0.95167	7.66871	4.17827	12.9412	6.25
		0.95333	7.05522	3.89973	11.3726	5.09259
		0.955	7.05522	3.62117	11.3726	6.01852
		0.95667	8.28221	3.89973	10.1961	5.09259
		0.95833	8.89571	3.34262	10.5882	3.93519
		0.96	8.28221	3.89973	10.1961	3.7037
		0.96167	8.28221	3.06407	10.9804	3.00926
		0.96333	7.66871	3.06407	11.7647	4.16667
		0.965	6.74846	3.06407	9.01961	4.86111
		0.96667	8.58895	2.50696	10.9804	3.93519
		0.96833	8.28221	3.62117	10.9804	4.39814
		0.97	7.66871	3.34262	11.3726	3.93519
		0.97167	8.58895	4.17827	10.1961	4.39814
		0.97333	7.97546	3.34262	11.7647	4.16667
		0.975	7.97546	3.89973	10.5882	3.93519
		0.97667	6.74846	3.89973	9.01961	4.16667
		0.97833	7.97546	1.94986	10.5882	5.09259
		0.98	7.97546	3.62117	10.5882	4.39814
		0.98167	6.44172	4.45682	9.41176	4.62963
		0.98333	7.66871	1.94986	9.41176	4.39814
		0.985	7.66871	3.34262	9.80392	4.86111
		0.98667	7.66871	4.17827	9.41176	5.09259
		0.98833	7.36196	3.34262	9.41176	5.32408
		0.99	6.74846	3.62117	7.84314	3.7037
		0.99167	7.05522	4.17827	7.45097	4.16667
		0.99333	7.05522	3.89973	8.62744	4.39814
		0.995	6.44172	3.62117	10.1961	4.62963
		0.99667	6.74846	4.17827	9.01961	4.86111
		0.99833	7.36196	4.17827	7.45097	3.47222
		1	7.05522	3.34262	9.80392	4.62963
		1.00167	7.97546	3.62117	8.23529	4.39814
		1.00333	7.66871	3.34262	8.62744	3.93519
		1.005	6.44172	4.17827	8.23529	5.55556
		1.00667	6.44172	3.89973	9.80392	5.09259
		1.00833	7.36196	3.06407	7.45097	5.55556
		1.01	7.66871	3.89973	8.62744	5.78703
		1.01167	6.44172	3.62117	9.01961	5.55556
		1.01333	7.97546	3.62117	10.1961	6.01852
		1.015	7.36196	3.06407	8.23529	5.78703
		1.01667	7.66871	4.73538	8.23529	5.55556
		1.01833	6.74846	3.34262	9.41176	5.32408
		1.02	6.74846	3.89973	8.23529	6.71297
		1.02167	7.36196	3.06407	7.45097	6.94444
		1.02333	5.21473	3.62117	8.62744	6.48148
		1.025	3.68098	3.89973	8.23529	6.25
		1.02667	2.76074	3.62117	9.01961	5.78703
		1.02833	3.06748	2.50696	8.62744	6.94444
		1.03	4.90797	3.89973	9.01961	6.71297
		1.03167	5.52147	3.62117	9.01961	7.87037
		1.03333	4.60123	2.50696	9.01961	8.10186
		1.035	4.29448	3.62117	9.01961	8.56481
		1.03667	4.29448	3.89973	9.41176	9.02778
		1.03833	4.60123	2.78551	7.84314	9.25926
		1.04	4.90797	3.06407	9.80392	10.8796
		1.04167	4.29448	3.62117	8.62744	10.8796
		1.04333	4.29448	4.45682	9.80392	12.2685
		1.045	4.60123	4.73538	7.45097	13.4259
		1.04667	3.98773	3.89973	10.1961	16.4352
		1.04833	3.98773	3.62117	10.1961	17.8241
		1.05	5.21473	3.34262	10.9804	19.9074
		1.05167	4.60123	3.06407	10.9804	22.2222
		1.05333	3.98773	4.45682	10.1961	25.2315
		1.055	4.29448	4.17827	10.1961	27.5463
		1.05667	5.82822	4.17827	9.80392	32.1759
		1.05833	5.21473	3.62117	11.3726	33.7963
		1.06	4.29448	3.89973	8.62744	36.3426
		1.06167	4.29448	4.73538	8.23529	38.1944
		1.06333	5.21473	4.73538	9.80392	39.8148
		1.065	4.90797	4.45682	9.80392	41.4352
		1.06667	4.90797	3.34262	9.01961	42.1296
		1.06833	3.68098	3.89973	10.1961	43.5185
		1.07	3.68098	3.62117	9.01961	43.287
		1.07167	4.29448	2.78551	10.1961	41.6667
		1.07333	4.60123	3.62117	10.9804	40.2778
		1.075	3.98773	3.89973	9.41176	38.4259
		1.07667	3.98773	5.01393	10.1961	34.4907
		1.07833	5.52147	3.89973	10.1961	30.5556
		1.08	4.29448	4.17827	8.62744	26.3889
		1.08167	4.60123	3.89973	9.80392	22.9167
		1.08333	5.21473	4.73538	11.7647	18.0556
		1.085	4.90797	4.73538	10.5882	15.7407
		1.08667	5.21473	3.62117	12.1569	11.1111
		1.08833	6.13497	4.73538	9.80392	10.4167
		1.09	3.06748	5.29247	9.01961	9.25926
		1.09167	5.52147	4.45682	10.1961	7.87037
		1.09333	3.68098	3.62117	9.01961	6.94444
		1.095	3.68098	4.45682	10.1961	7.17592
		1.09667	5.21473	3.89973	8.62744	6.01852
		1.09833	5.82822	3.06407	12.1569	7.17592
		1.1	3.68098	1.94986	11.3726	5.09259
		1.10167	4.29448	3.34262	11.3726	4.62963
		1.10333	5.52147	3.62117	11.3726	5.09259
		1.105	4.90797	3.89973	10.9804	5.78703
		1.10667	4.60123	4.73538	10.1961	6.48148
		1.10833	3.68098	4.73538	10.9804	5.55556
		1.11	5.21473	4.73538	9.80392	4.86111
		1.11167	5.52147	3.89973	9.41176	4.39814
		1.11333	5.52147	4.73538	10.5882	5.09259
		1.115	5.52147	3.06407	11.3726	5.32408
		1.11667	4.60123	3.89973	11.7647	4.16667
		1.11833	5.21473	4.17827	10.1961	5.09259
		1.12	5.21473	3.34262	10.1961	5.09259
		1.12167	4.90797	3.89973	11.3726	4.62963
		1.12333	4.60123	4.73538	10.5882	4.86111
		1.125	6.13497	4.17827	9.80392	5.09259
		1.12667	4.29448	3.62117	7.84314	5.09259
		1.12833	3.68098	4.17827	9.80392	4.62963
		1.13	5.52147	5.01393	9.01961	4.39814
		1.13167	4.90797	2.22842	10.5882	4.86111
		1.13333	4.29448	3.62117	9.01961	4.62963
		1.135	3.98773	4.17827	6.66667	5.09259
		1.13667	4.29448	3.62117	8.62744	5.78703
		1.13833	4.90797	3.89973	9.41176	4.62963
		1.14	4.90797	4.73538	9.01961	5.55556
		1.14167	4.60123	3.62117	8.62744	4.16667
		1.14333	4.29448	3.34262	7.45097	5.09259
		1.145	6.13497	4.17827	7.45097	4.86111
		1.14667	5.21473	4.17827	6.66667	5.09259
		1.14833	3.37424	4.73538	9.80392	4.39814
		1.15	4.29448	3.89973	8.62744	4.62963
		1.15167	3.68098	5.29247	8.62744	4.39814
		1.15333	3.98773	5.01393	9.01961	5.32408
		1.155	5.52147	4.45682	7.05882	5.09259
		1.15667	4.29448	3.89973	8.23529	4.62963
		1.15833	2.76074	4.45682	9.01961	5.55556
		1.16	4.29448	4.45682	7.45097	6.25
		1.16167	3.68098	4.17827	8.62744	4.62963
		1.16333	4.90797	3.89973	8.62744	6.71297
		1.165	4.90797	4.17827	10.5882	4.39814
		1.16667	5.21473	2.78551	9.41176	5.55556
		1.16833	5.52147	5.57104	8.23529	5.78703
		1.17	4.60123	4.45682	8.23529	4.86111
		1.17167	5.21473	4.45682	9.80392	6.01852
		1.17333	5.21473	4.45682	10.1961	6.25
		1.175	3.98773	4.17827	8.62744	5.55556
		1.17667	3.06748	5.01393	10.5882	6.71297
		1.17833	3.68098	4.73538	8.23529	6.01852
		1.18	3.98773	3.34262	9.41176	6.48148
		1.18167	5.52147	3.34262	10.5882	6.25
		1.18333	4.60123	2.78551	10.9804	6.71297
		1.185	3.06748	4.17827	10.1961	7.40741
		1.18667	5.21473	3.89973	11.3726	6.25
		1.18833	4.90797	4.73538	10.5882	6.71297
		1.19	4.29448	3.89973	8.62744	7.17592
		1.19167	4.90797	3.89973	11.3726	6.94444
		1.19333	4.90797	4.17827	9.41176	5.55556
		1.195	3.68098	3.34262	9.80392	6.25
		1.19667	3.37424	3.62117	10.9804	6.94444
		1.19833	4.90797	3.89973	10.1961	5.78703
		1.2	3.68098	3.62117	9.80392	5.32408
		1.20167	4.29448	3.89973	10.5882	5.78703
		1.20333	4.29448	5.01393	11.3726	4.86111
		1.205	3.68098	3.89973	8.62744	4.86111
		1.20667	4.60123	4.17827	9.80392	5.09259
		1.20833	4.90797	5.57104	10.1961	4.39814
		1.21	4.29448	4.73538	10.1961	4.16667
		1.21167	4.60123	3.89973	10.5882	3.7037
		1.21333	4.60123	4.73538	8.23529	4.39814
		1.215	4.90797	3.62117	12.1569	4.16667
		1.21667	4.60123	4.73538	9.41176	4.86111
		1.21833	6.13497	5.29247	8.62744	4.16667
		1.22	4.90797	5.29247	9.41176	3.93519
		1.22167	5.52147	4.17827	10.9804	3.7037
		1.22333	4.29448	5.01393	10.5882	4.62963
		1.225	4.60123	5.01393	9.41176	4.62963
		1.22667	4.90797	4.45682	12.1569	4.16667
		1.22833	3.98773	4.45682	10.1961	3.7037
		1.23	5.21473	3.62117	8.62744	3.7037
		1.23167	4.60123	3.89973	8.62744	3.47222
		1.23333	5.21473	5.29247	10.1961	4.86111
		1.235	5.82822	5.01393	9.80392	5.09259
		1.23667	4.90797	4.73538	10.5882	4.62963
		1.23833	4.90797	5.01393	9.80392	4.62963
		1.24	3.06748	5.29247	9.01961	4.62963
		1.24167	4.60123	3.34262	8.23529	5.09259
		1.24333	4.90797	4.45682	9.01961	4.39814
		1.245	3.68098	5.57104	8.23529	4.86111
		1.24667	4.29448	5.01393	10.9804	4.86111
		1.24833	5.82822	4.45682	8.62744	3.7037
		1.25	4.29448	4.73538	8.62744	3.7037
		1.25167	5.21473	5.01393	8.62744	4.39814
		1.25333	5.21473	5.84958	8.62744	4.62963
		1.255	3.98773	5.57104	7.05882	4.16667
		1.25667	5.52147	5.57104	9.41176	4.62963
		1.25833	4.60123	5.29247	6.2745	5.09259
		1.26	4.60123	5.57104	9.41176	4.16667
		1.26167	6.13497	5.84958	8.62744	3.7037
		1.26333	3.98773	6.12813	10.1961	5.09259
		1.265	6.13497	5.01393	8.62744	5.09259
		1.26667	4.90797	5.84958	9.41176	3.47222
		1.26833	5.21473	5.84958	9.01961	5.32408
		1.27	5.82822	5.01393	9.80392	5.32408
		1.27167	4.90797	5.29247	9.41176	5.09259
		1.27333	4.60123	5.57104	9.80392	4.62963
		1.275	5.82822	5.57104	9.41176	4.86111
		1.27667	4.90797	6.40669	8.23529	5.09259
		1.27833	4.90797	7.24234	7.84314	4.39814
		1.28	5.52147	6.12813	8.62744	4.39814
		1.28167	5.52147	6.96378	9.41176	4.86111
		1.28333	4.60123	6.68524	9.41176	5.55556
		1.285	3.98773	6.96378	7.84314	5.55556
		1.28667	4.90797	6.12813	9.80392	5.32408
		1.28833	5.21473	6.12813	8.23529	6.94444
		1.29	6.13497	6.12813	9.01961	6.25
		1.29167	5.21473	6.96378	9.01961	6.94444
		1.29333	3.98773	7.24234	7.84314	7.17592
		1.295	4.90797	6.68524	9.80392	6.94444
		1.29667	4.29448	6.68524	10.1961	6.48148
		1.29833	4.29448	5.29247	10.5882	8.7963
		1.3	4.90797	6.12813	9.80392	8.7963
		1.30167	5.82822	5.57104	8.62744	10.1852
		1.30333	4.90797	5.57104	9.41176	10.8796
		1.305	4.90797	5.84958	8.23529	12.5
		1.30667	5.21473	6.12813	9.01961	13.8889
		1.30833	5.21473	4.73538	9.01961	16.4352
		1.31	4.29448	5.84958	8.23529	19.213
		1.31167	2.45399	5.84958	10.9804	22.4537
		1.31333	3.06748	5.29247	9.01961	25.2315
		1.315	5.52147	5.01393	10.5882	28.7037
		1.31667	5.21473	5.29247	9.80392	32.8704
		1.31833	5.21473	5.29247	9.80392	37.5
		1.32	3.98773	5.01393	9.01961	40.5093
		1.32167	3.68098	5.84958	8.23529	44.213
		1.32333	3.68098	5.84958	9.41176	46.0648
		1.325	3.37424	6.68524	9.41176	49.537
		1.32667	4.29448	6.40669	10.9804	52.0833
		1.32833	4.60123	5.29247	9.01961	53.4722
		1.33	3.37424	5.84958	9.80392	54.3981
		1.33167	4.60123	5.01393	8.62744	55.5556
		1.33333	4.60123	5.57104	10.5882	55.0926
		1.335	3.06748	4.45682	10.9804	53.7037
		1.33667	4.29448	5.84958	10.1961	50.463
		1.33833	4.60123	5.01393	9.41176	47.9167
		1.34	3.06748	5.29247	10.5882	42.5926
		1.34167	3.06748	6.12813	10.1961	36.1111
		1.34333	3.37424	6.40669	11.3726	31.25
		1.345	4.29448	5.29247	9.01961	25.6944
		1.34667	3.68098	4.73538	9.80392	18.75
		1.34833	4.60123	5.01393	10.9804	14.1204
		1.35	3.98773	5.57104	9.41176	10.8796
		1.35167	2.76074	4.45682	7.84314	9.9537
		1.35333	2.76074	5.01393	10.9804	8.10186
		1.355	3.37424	5.01393	11.7647	8.10186
		1.35667	2.76074	5.84958	10.5882	7.87037
		1.35833	3.68098	6.12813	10.1961	8.56481
		1.36	5.52147	5.57104	11.3726	7.40741
		1.36167	3.68098	5.84958	11.7647	7.40741
		1.36333	3.68098	6.40669	10.5882	7.17592
		1.365	4.90797	5.29247	11.3726	8.33333
		1.36667	3.68098	5.84958	10.1961	7.17592
		1.36833	4.90797	6.12813	12.1569	8.56481
		1.37	4.90797	6.12813	12.1569	8.33333
		1.37167	4.60123	6.12813	11.7647	9.25926
		1.37333	3.68098	5.84958	15.2941	8.10186
		1.375	3.68098	6.12813	10.9804	9.49074
		1.37667	3.37424	5.84958	11.7647	8.7963
		1.37833	3.98773	6.40669	10.5882	8.56481
		1.38	3.98773	6.12813	11.7647	8.33333
		1.38167	3.98773	6.96378	11.3726	7.87037
		1.38333	3.37424	5.84958	13.7255	7.17592
		1.385	3.68098	5.57104	12.1569	7.63889
		1.38667	3.06748	5.57104	12.9412	6.01852
		1.38833	4.29448	5.84958	13.3333	6.94444
		1.39	4.29448	6.68524	14.1176	5.55556
		1.39167	4.90797	5.84958	15.2941	5.78703
		1.39333	4.60123	5.01393	14.1176	4.86111
		1.395	3.68098	5.29247	12.549	4.86111
		1.39667	3.06748	5.57104	14.902	4.16667
		1.39833	3.68098	5.01393	13.7255	3.93519
		1.4	4.29448	5.57104	14.902	4.39814
		1.40167	3.98773	5.01393	16.0784	3.93519
		1.40333	4.60123	5.57104	16.4706	3.00926
		1.405	5.52147	5.01393	15.2941	4.86111
		1.40667	6.74846	5.57104	17.6471	4.16667
		1.40833	5.21473	5.84958	16.8627	3.24074
		1.41	7.05522	6.68524	16.0784	4.39814
		1.41167	4.90797	5.01393	21.1765	3.47222
		1.41333	5.52147	5.57104	20	5.09259
		1.415	5.82822	6.40669	19.6078	4.16667
		1.41667	6.13497	6.96378	20	3.93519
		1.41833	4.90797	6.40669	20	3.93519
		1.42	5.21473	6.12813	20.7843	4.39814
		1.42167	5.52147	8.35655	20	3.93519
		1.42333	6.44172	7.24234	20.3922	3.47222
		1.425	7.36196	8.63509	19.2157	4.16667
		1.42667	7.05522	7.24234	18.4314	3.7037
		1.42833	7.05522	7.52089	17.2549	4.16667
		1.43	7.66871	8.63509	17.6471	3.93519
		1.43167	7.97546	8.35655	17.2549	3.47222
		1.43333	6.44172	10.0279	17.2549	5.09259
		1.435	8.28221	10.0279	16.0784	3.93519
		1.43667	7.66871	10.0279	14.902	3.47222
		1.43833	8.28221	11.4206	15.6863	4.62963
		1.44	10.4294	9.47075	15.6863	5.32408
		1.44167	8.89571	11.4206	14.902	3.93519
		1.44333	8.58895	11.4206	15.6863	3.7037
		1.445	9.5092	10.0279	15.2941	4.62963
		1.44667	9.81596	10.8635	12.9412	4.39814
		1.44833	9.81596	10.585	13.3333	4.62963
		1.45	10.4294	8.63509	11.7647	4.39814
		1.45167	10.4294	8.91365	12.1569	4.39814
		1.45333	10.1227	10.0279	12.9412	3.24074
		1.455	10.7362	8.91365	12.1569	3.93519
		1.45667	9.5092	7.79944	12.9412	5.09259
		1.45833	9.81596	8.63509	11.7647	4.86111
		1.46	8.58895	6.96378	11.3726	5.32408
		1.46167	8.58895	6.40669	13.3333	4.16667
		1.46333	9.5092	7.79944	11.3726	4.39814
		1.465	7.97546	7.52089	11.7647	5.32408
		1.46667	7.66871	5.01393	10.5882	4.62963
		1.46833	6.74846	5.84958	12.9412	4.16667
		1.47	6.74846	6.40669	12.9412	4.39814
		1.47167	8.58895	5.57104	9.80392	4.62963
		1.47333	5.82822	4.17827	11.7647	3.93519
		1.475	6.44172	5.84958	10.9804	4.86111
		1.47667	5.82822	5.29247	11.7647	4.86111
		1.47833	5.82822	5.29247	12.549	4.16667
		1.48	5.21473	5.84958	11.7647	3.24074
		1.48167	6.44172	8.35655	13.7255	4.39814
		1.48333	4.60123	7.52089	12.9412	5.32408
		1.485	5.52147	6.40669	12.9412	5.32408
		1.48667	3.68098	5.57104	12.1569	4.62963
		1.48833	5.21473	5.84958	12.9412	4.39814
		1.49	4.29448	5.29247	11.3726	5.09259
		1.49167	5.52147	5.01393	13.7255	4.16667
		1.49333	5.21473	5.57104	13.3333	4.62963
		1.495	5.52147	7.24234	14.1176	5.09259
		1.49667	5.52147	5.57104	13.7255	3.7037
		1.49833	5.82822	5.29247	13.7255	3.47222
		1.5	3.98773	6.12813	14.5098	3.00926
		1.50167	4.29448	5.29247	14.902	3.93519
		1.50333	3.98773	3.34262	14.902	3.7037
		1.505	4.60123	3.89973	15.2941	3.7037
		1.50667	4.60123	2.78551	10.5882	3.7037
		1.50833	2.76074	2.78551	11.7647	3.24074
		1.51	3.98773	3.62117	12.549	3.7037
		1.51167	5.21473	3.62117	12.549	2.08333
		1.51333	4.90797	3.89973	12.1569	3.00926
		1.515	3.68098	5.29247	14.1176	3.47222
		1.51667	5.21473	4.45682	13.3333	3.7037
		1.51833	2.45399	5.01393	14.1176	3.47222
		1.52	3.98773	4.17827	15.6863	3.24074
		1.52167	2.76074	4.17827	16.8627	3.93519
		1.52333	4.29448	3.89973	17.6471	3.47222
		1.525	3.98773	3.34262	18.8235	2.77778
		1.52667	3.37424	3.62117	20	1.85186
		1.52833	3.98773	4.45682	20.7843	2.08333
		1.53	3.98773	3.06407	23.1373	2.77778
		1.53167	4.29448	3.89973	25.8823	3.7037
		1.53333	4.60123	3.06407	27.0588	3.24074
		1.535	4.60123	3.89973	28.2353	3.47222
		1.53667	4.90797	3.34262	32.1569	3.24074
		1.53833	5.21473	4.73538	34.1176	3.00926
		1.54	3.68098	3.62117	34.1176	3.93519
		1.54167	5.21473	3.89973	39.6078	3.7037
		1.54333	4.60123	3.89973	39.6078	2.77778
		1.545	3.98773	4.73538	44.3137	3.00926
		1.54667	5.82822	5.29247	46.2745	3.00926
		1.54833	5.21473	6.40669	47.451	2.77778
		1.55	4.60123	5.57104	49.8039	3.7037
		1.55167	5.52147	7.24234	50.9804	3.47222
		1.55333	6.74846	8.35655	52.9412	4.16667
		1.555	5.21473	7.24234	53.7255	4.62963
		1.55667	6.13497	10.585	53.7255	3.7037
		1.55833	7.66871	10.3064	54.1176	4.16667
		1.56	7.36196	10.585	52.9412	3.47222
		1.56167	7.36196	11.9777	51.3725	3.7037
		1.56333	7.36196	13.0919	49.8039	3.7037
		1.565	10.1227	14.7632	48.2353	3.24074
		1.56667	11.0429	15.8774	44.7059	3.7037
		1.56833	10.7362	15.8774	41.9608	4.39814
		1.57	12.2699	16.156	40	3.47222
		1.57167	13.1902	17.2702	36.8627	3.24074
		1.57333	13.1902	18.6629	32.9412	4.16667
		1.575	15.3374	19.2201	29.4118	4.39814
		1.57667	14.7239	18.1059	25.4902	3.47222
		1.57833	16.8712	19.2201	24.3137	3.7037
		1.58	16.8712	19.2201	23.1373	2.5463
		1.58167	18.0982	18.1059	19.2157	4.39814
		1.58333	18.4049	18.1059	16.8627	3.7037
		1.585	18.7116	17.2702	15.6863	3.7037
		1.58667	18.4049	14.4847	14.5098	4.39814
		1.58833	19.0184	14.2061	11.3726	3.47222
		1.59	18.0982	11.6992	12.9412	2.31481
		1.59167	17.7914	10.3064	11.3726	3.47222
		1.59333	17.1779	9.74931	9.41176	4.86111
		1.595	17.1779	8.63509	9.01961	5.32408
		1.59667	17.1779	6.96378	7.45097	5.09259
		1.59833	15.9509	8.91365	8.23529	5.32408
		1.6	14.4172	8.63509	7.84314	4.62963
		1.60167	13.8037	7.79944	6.2745	5.09259
		1.60333	12.5767	8.91365	6.2745	5.55556
		1.605	13.1902	7.24234	8.23529	4.16667
		1.60667	12.2699	7.52089	9.41176	5.32408
		1.60833	11.3497	6.12813	7.84314	4.62963
		1.61	9.20245	5.57104	7.84314	5.09259
		1.61167	8.89571	5.29247	8.23529	5.09259
		1.61333	8.28221	5.01393	7.05882	6.01852
		1.615	6.13497	6.12813	10.1961	4.86111
		1.61667	6.74846	5.57104	7.84314	4.86111
		1.61833	6.13497	5.84958	9.41176	4.62963
		1.62	6.13497	7.24234	9.01961	4.62963
		1.62167	7.05522	5.84958	9.80392	4.86111
		1.62333	6.13497	5.29247	10.9804	5.09259
		1.625	5.82822	5.84958	9.80392	5.32408
		1.62667	5.21473	5.84958	12.9412	4.62963
		1.62833	5.82822	6.12813	12.9412	5.09259
		1.63	6.44172	6.96378	12.9412	6.01852
		1.63167	6.44172	6.12813	14.1176	6.25
		1.63333	5.52147	7.52089	13.3333	5.55556
		1.635	6.74846	6.96378	16.4706	6.01852
		1.63667	4.60123	6.68524	17.6471	5.32408
		1.63833	5.82822	7.24234	19.2157	5.32408
		1.64	4.60123	7.52089	21.9608	6.01852
		1.64167	4.60123	7.52089	23.9216	6.48148
		1.64333	5.52147	8.63509	25.4902	6.48148
		1.645	4.60123	8.078	25.8823	6.01852
		1.64667	4.90797	9.1922	30.5882	6.71297
		1.64833	5.52147	9.74931	32.9412	8.10186
		1.65	5.82822	10.8635	35.2941	8.56481
		1.65167	7.05522	11.1421	36.8627	9.02778
		1.65333	5.82822	11.9777	40.3922	10.4167
		1.655	6.44172	11.6992	44.3137	10.4167
		1.65667	5.82822	11.6992	46.6667	12.2685
		1.65833	3.98773	13.3705	50.1961	12.037
		1.66	6.44172	13.649	54.1176	13.6574
		1.66167	5.82822	15.0418	56.0784	15.0463
		1.66333	6.74846	16.156	61.5686	17.3611
		1.665	6.74846	18.6629	65.8824	17.8241
		1.66667	5.52147	18.1059	67.0588	20.6019
		1.66833	5.82822	19.4986	70.5882	23.6111
		1.67	7.66871	20.3343	73.7255	24.3056
		1.67167	8.58895	22.5627	76.0784	27.3148
		1.67333	6.74846	23.9554	78.4314	29.8611
		1.675	9.5092	26.1838	81.5686	32.4074
		1.67667	10.1227	27.8551	84.3137	35.1852
		1.67833	10.4294	29.5265	85.8824	36.8056
		1.68	10.7362	30.6407	87.8431	39.3519
		1.68167	12.5767	34.5404	87.8431	41.8981
		1.68333	12.8834	33.7047	89.4118	44.4444
		1.685	13.4969	36.7688	90.5882	46.7593
		1.68667	15.0307	37.6045	91.3726	48.3796
		1.68833	15.3374	38.7187	92.549	50
		1.69	16.2577	41.2256	91.3726	51.1574
		1.69167	15.3374	41.7827	90.5882	52.5463
		1.69333	19.0184	44.2897	89.8039	55.5556
		1.695	18.4049	44.5682	87.0588	56.4815
		1.69667	19.6319	44.5682	86.6667	58.3333
		1.69833	21.1656	45.6825	84.3137	60.1852
		1.7	21.4724	46.7967	81.5686	61.8056
		1.70167	23.9264	47.0752	79.6078	62.5
		1.70333	23.3129	46.7967	76.8627	65.0463
		1.705	23.6196	46.7967	73.7255	65.7407
		1.70667	23.9264	45.6825	70.1961	67.1296
		1.70833	24.2331	44.8468	67.0588	68.287
		1.71	24.5399	44.0112	65.098	69.9074
		1.71167	26.0736	42.0613	61.1765	70.3704
		1.71333	23.6196	39.8329	56.8627	71.5278
		1.715	23.6196	37.0474	54.1176	73.1482
		1.71667	22.6994	36.2117	51.3725	72.6852
		1.71833	21.7792	33.9833	47.8431	73.8426
		1.72	22.6994	30.9192	44.3137	75
		1.72167	20.8589	29.805	43.1373	74.7685
		1.72333	20.5521	25.9053	39.2157	74.0741
		1.725	19.3252	24.234	36.0784	74.7685
		1.72667	17.1779	22.0056	34.1176	74.7685
		1.72833	15.6442	19.7772	30.9804	74.537
		1.73	15.9509	17.8273	28.6274	74.3056
		1.73167	12.8834	16.4345	27.0588	74.0741
		1.73333	13.4969	13.9276	23.1373	73.8426
		1.735	13.8037	12.8134	21.5686	73.3796
		1.73667	10.7362	10.3064	21.9608	71.7593
		1.73833	10.1227	10.8635	19.2157	71.0648
		1.74	8.89571	7.79944	16.8627	68.75
		1.74167	8.58895	7.52089	18.8235	67.1296
		1.74333	7.97546	7.79944	14.902	64.3519
		1.745	6.13497	6.96378	13.3333	62.5
		1.74667	6.74846	6.68524	13.3333	60.1852
		1.74833	5.82822	5.01393	11.3726	56.0185
		1.75	5.21473	5.57104	12.549	52.5463
		1.75167	5.21473	4.73538	11.7647	47.9167
		1.75333	4.60123	5.29247	10.1961	44.213
		1.755	6.74846	3.89973	9.80392	39.8148
		1.75667	4.60123	5.01393	8.62744	36.1111
		1.75833	4.90797	3.89973	7.05882	30.787
		1.76	3.37424	3.62117	10.5882	27.3148
		1.76167	4.60123	3.34262	6.2745	23.6111
		1.76333	4.29448	3.62117	7.45097	19.6759
		1.765	4.29448	3.62117	8.62744	15.7407
		1.76667	4.90797	3.62117	9.80392	12.2685
		1.76833	4.90797	3.34262	7.05882	11.1111
		1.77	3.98773	2.50696	8.62744	7.87037
		1.77167	3.98773	3.89973	7.84314	7.17592
		1.77333	3.98773	4.17827	7.84314	5.78703
		1.775	2.76074	3.06407	7.45097	4.86111
		1.77667	3.06748	3.06407	7.45097	3.24074
		1.77833	4.60123	3.34262	8.23529	3.24074
		1.78	4.29448	3.62117	7.45097	3.93519
		1.78167	3.37424	3.62117	7.05882	2.31481
		1.78333	2.45399	2.50696	8.23529	4.16667

## Sheet: Supplementary Figure 6
Supplementary Figure 6
pH	CBTob (S-1)			Free Rubisco (S-1)			CBTob (Normalised)			Free Rubisco (Normalised)
	5.80624	5.78811	6.41023	7.59877	8.4048	8.60617	0.96746	0.96444	1.0681	0.926312	1.02457	1.04912
7.2	5.92995	5.59309	6.36098	8.27817	8.83998	8.45274	0.988074	0.931944	1.05989	1.00913	1.07762	1.03041
7.4	5.94216	5.73019	6.54812	8.48486	8.61213	9.34526	0.990109	0.95479	1.09108	1.03433	1.04984	1.13921
7.6	6.22623	6.01269	6.68287	8.26669	8.71271	9.27415	1.03744	1.00186	1.11353	1.00773	1.06211	1.13055
7.8	6.19077	5.85391	6.61786	8.02363	8.25085	8.34047	1.03153	0.975404	1.1027	0.978105	1.0058	1.01673
8	5.34842	5.16088	6.01032	6.58827	7.19576	7.02695	0.891176	0.859927	1.00147	0.80313	0.877184	0.856606
8.3	4.31143	4.20938	4.71448	6.12896	6.32541	6.91281	0.718389	0.701386	0.785547	0.747138	0.771086	0.842692
8.5	3.06799	2.93442	3.48798	4.40462	5.17589	4.36248	0.511201	0.488946	0.581183	0.536936	0.630956	0.531799
8.8	2.09049	2.00145	2.30009	2.54056	2.63668	2.83565	0.348326	0.33349	0.383252	0.309702	0.32142	0.345674
9	1.43843	1.36633	1.69334	1.69274	1.72733	1.81402	0.239678	0.227664	0.282152	0.206351	0.210567	0.221135
9.1	0.950275	0.916391	1.09802	1.08224	1.07662	1.17597	0.158339	0.152693	0.182957	0.131928	0.131244	0.143355
9.2	0.574406	0.546038	0.63705	0.444939	0.43002	0.524826	0.0957099	0.0909832	0.106148	0.0542394	0.0524207	0.0639778
